# Supplementary material for: Genomic insights into shank and eggshell color in Italian local chickens
Source: Poult Sci. 2024 Mar 21;103(6):103677. doi: 10.1016/j.psj.2024.103677 (PMC11004871; doi:10.1016/j.psj.2024.103677)
Supplement: Supplementary file 1 — Supplementary Material 1. Annotation for variants with P-value < 5 × 10−8 from GWAS analysis. The first 2 sheets report annotation for eggshell phenotype analysis and the last 2 sheets for shank phenotype analysis. Sheet 1 and sheet 3 report the annotation for each SNP with a significant P-value identified in the GWAS analysis for eggshell and shank, respectively, performed by SnpEff software. Columns of sheet 1 and 3 are: chromosome (Chromosome); position of the variant in the chromosome (Position); name of the variant as in Affymetrix chip array (Id); ID of the variant used in Ensembl (Existing Variation); number of missing genotypes in the dataset for the SNP (n miss); variant allele (allele1); common allele (allele0); allele frequency of allele1 (af); symbol of the gene if the SNP is mapped inside a gene (Symbol); Ensembl nomenclature for gene in which the SNP is located (Gene); biological type of SNP (Biotype); and p-wald of the SNP from the GWAS (p-wald). Sheet 2 and sheet 4 report the annotation performed by GALLO software of the SNPs with P-value < 5 × 10−8 using a range of 0.1 Mb around the selected SNP for eggshell and shank, respectively. Columns of sheet 2 and sheet 4 include: chromosome (Chromosome); SNP position (Position); start position of the annotated gene (Start_pos); end position of the annotated gene (End_pos); width of the annotated gene (Width); Ensembl ID of the annotated gene (Gene_id); common name of the annotated gene (Gene_name); and biological type of the annotated gene (Gene_biotype). [file mmc1.xlsx]

## Sheet: Eggshell_SnpEff
Chromosome	Position	Id	Existing variation	n miss	allele1	allele0	af	Symbol	Gene	Biotype	p-wald
1	100216272	AX-75565530	rs315356368	0	T	C	0.349	-	ENSGALG00000063748	intergenic_region	3.28379e-08
1	100631876	AX-75566525	rs315282547	0	T	C	0.194	-	ENSGALG00000065324	intergenic_region	1.10008e-08
2	61113708	AX-76124650	rs16012668	0	A	G	0.162	-	ENSGALG00000064517	transcript	7.72975e-09
2	61226179	AX-76124831	rs312291098	4	G	T	0.344	JARID2	ENSGALG00000012702	transcript	2.06912e-08
2	93648811	AX-76184766	rs13639659	1	A	C	0.088	RTTN	ENSGALG00010002640	transcript	6.40768e-08
3	52996950	AX-76499717	rs14360427	0	C	T	0.298	ADGRG6	ENSGALG00000013803	transcript	1.82937e-13
3	87111804	AX-76573341	rs317040332	0	A	G	0.323	-	ENSGALG00000016289	transcript	2.75656e-08
3	102618162	AX-76394767	rs314345485	1	C	T	0.066	-	ENSGALG00000056550	intergenic_region	7.72944e-08
4	25576816	AX-76631203	rs314141673	2	G	A	0.305	-	ENSGALG00000066295	intergenic_region	2.96889e-10
4	26348768	AX-76632849	rs318117289	2	G	A	0.087	-	-	intergenic_region	1.21503e-08
4	26595792	AX-76633394	rs15520086	2	C	T	0.087	-	ENSGALG00000055278	transcript	8.60352e-09
4	26598274	AX-76633398	rs313177043	0	T	C	0.087	-	ENSGALG00000055278	transcript	1.12823e-08
4	27687579	AX-76635502	rs316922745	0	C	A	0.293	-	ENSGALG00000066908	intergenic_region	8.7277e-10
4	27691439	AX-76635509	rs317389682	1	A	G	0.293	-	ENSGALG00000065412	intergenic_region	1.53408e-09
4	28253705	AX-76636512	rs318017637	0	C	A	0.344	-	-	transcript	1.38092e-08
4	28268639	AX-76636542	rs312332709	2	T	C	0.35	-	-	transcript	2.58643e-09
4	28272659	AX-76636550	rs317073617	0	C	T	0.35	-	-	transcript	1.29683e-09
4	28278634	AX-76636559	rs315476448	2	T	C	0.357	-	-	transcript	3.76963e-10
4	28287889	AX-76636580	rs16379416	1	G	A	0.359	-	ENSGALG00000061573	intergenic_region	2.49798e-08
4	28359878	AX-76636692	rs15522409	0	A	G	0.441	-	ENSGALG00000058662	intergenic_region	3.00465e-09
4	28450266	AX-76636863	rs316710737	1	C	T	0.443	-	ENSGALG00000048582	intergenic_region	8.59401e-08
4	28451805	AX-76636864	rs315034025	0	C	A	0.367	-	-	intergenic_region	6.35178e-09
4	28454959	AX-76636872	rs318236597	2	C	T	0.359	-	-	intergenic_region	1.17456e-09
4	28458950	AX-76636877	rs312867078	2	G	A	0.332	-	-	intergenic_region	8.16459e-08
4	28521132	AX-76636989	rs13578019	2	G	T	0.357	-	ENSGALG00000056285	transcript	3.86479e-09
4	28628805	AX-76637178	rs316813769	2	G	A	0.319	-	ENSGALG00000056285	intergenic_region	6.98842e-08
5	16019884	AX-76782822	rs314571333	2	G	T	0.059	SLC25A22	ENSGALG00000039335	transcript	3.24325e-08
12	15641584	AX-75693577	rs315178491	1	G	A	0.3	FAM19A4	ENSGALG00000065245	transcript	4.21889e-08
12	15962329	AX-81001767	rs317375628	2	G	C	0.156	MITF	ENSGALG00000039583	transcript	5.06437e-08
12	15966453	AX-75694605	rs317488407	0	G	A	0.13	MITF	ENSGALG00000039583	transcript	8.04039e-08
20	9861118	AX-76231571	rs317892025	4	A	G	0.132	RAD21L1	ENSGALG00000006186	transcript	4.16744e-08
22	1151066	AX-76258779	rs316407615	0	A	G	0.143	-	-	intergenic_region	3.10264e-08
23	4538527	AX-76290274	rs16190891	0	G	A	0.161	-	ENSGALG00000002514	transcript	1.93602e-09
Z	1532435	AX-77193631	rs14751876	2	A	G	0.33	SMAD2Z	ENSGALG00000036001	transcript	8.88879e-08
Z	2179456	AX-77201783	rs313895490	3	C	T	0.489	-	ENSGALG00000054205	transcript	2.38948e-08
Z	2199181	AX-77202079	rs317235012	1	G	A	0.123	-	ENSGALG00000054205	transcript	1.70989e-16
Z	2206746	AX-77202196	rs315764104	0	G	A	0.212	-	ENSGALG00000054205	transcript	7.40327e-16
Z	2216725	AX-77202303	rs313704821	2	C	T	0.105	-	ENSGALG00000054205	transcript	5.87485e-14
Z	2657208	AX-77208092	rs316802150	1	T	C	0.474	-	ENSGALG00000036775	transcript	6.25696e-08
Z	2851056	AX-77209542	rs313734736	0	G	A	0.059	-	ENSGALG00000036775	transcript	1.63742e-08
Z	3898391	AX-77218668	rs315925404	0	G	T	0.059	-	-	intergenic_region	1.63742e-08
Z	6127172	AX-77242126	rs317317640	0	G	A	0.052	-	ENSGALG00000062961	intergenic_region	4.35694e-15
Z	6147187	AX-77242389	rs315031632	1	G	T	0.053	-	ENSGALG00000062961	intergenic_region	4.50516e-15
Z	7468455	AX-80944905	rs14783113	1	A	T	0.059	UBAP2	ENSGALG00000013809	transcript	1.90842e-08
Z	7517912	AX-77263174	rs316125699	0	C	T	0.129	DCAF12L2	ENSGALG00000005800	transcript	2.00296e-08
Z	9596532	AX-77274942	rs16780367	0	A	C	0.16	-	-	transcript	4.75038e-08
Z	10028822	AX-77275541	rs317537866	0	A	G	0.109	-	-	intergenic_region	5.46638e-15
Z	10030395	AX-77275543	rs16129860	0	C	A	0.109	-	-	intergenic_region	5.46638e-15
Z	23638312	AX-77204291	rs312268558	1	G	T	0.312	-	ENSGALG00000014967	transcript	3.19639e-10
Z	38341346	AX-77219243	rs316054836	0	A	G	0.059	-	-	intergenic_region	1.63742e-08
Z	38389463	AX-77219280	rs16768754	0	C	T	0.341	-	-	intergenic_region	1.35788e-09
Z	39260804	AX-77219935	rs14787041	0	C	T	0.073	TLE1	ENSGALG00000012575	transcript	1.38948e-09
Z	39566439	AX-77220097	rs14787147	3	G	A	0.36	-	-	intergenic_region	9.5396e-12
Z	39618958	AX-77220128	rs317895580	0	C	T	0.335	-	-	intergenic_region	2.5119e-10
Z	39622665	AX-77220132	rs312348298	1	C	T	0.193	-	-	intergenic_region	8.55513e-11
Z	39626002	AX-77284764	rs14787173	1	G	A	0.21	-	-	intergenic_region	2.59456e-08
Z	39628814	AX-77220136	rs16781745	3	C	T	0.084	-	-	intergenic_region	1.0652e-08
Z	39811722	AX-77220342	rs318025517	1	T	C	0.178	-	-	intergenic_region	4.659e-14
Z	39881077	AX-77220439	rs317117576	0	A	G	0.27	FRMD3	ENSGALG00000012577	transcript	8.25465e-08
Z	39932950	AX-77220527	rs14787366	1	A	G	0.164	FRMD3	ENSGALG00000012577	transcript	6.94238e-11
Z	39936004	AX-77220529	rs313149100	2	T	G	0.252	FRMD3	ENSGALG00000012577	transcript	2.12603e-11
Z	40412535	AX-77220936	rs14787674	1	A	G	0.059	NTRK2	ENSGALG00000012594	transcript	1.24338e-08
Z	40443185	AX-77220962	rs314746804	0	T	C	0.059	NTRK2	ENSGALG00000012594	transcript	1.63742e-08
Z	40454929	AX-77220971	rs312443780	1	C	T	0.059	NTRK2	ENSGALG00000012594	transcript	1.24338e-08
Z	40472606	AX-77220992	rs317132875	1	A	G	0.059	NTRK2	ENSGALG00000012594	transcript	1.74789e-08
Z	40614282	AX-77221184	rs14787809	1	C	T	0.059	-	ENSGALG00000052282	transcript	2.03109e-08
Z	40794168	AX-77221369	rs314054648	3	A	G	0.442	-	ENSGALG00000012601	transcript	1.13765e-09
Z	40908756	AX-77221479	rs317513309	1	C	T	0.471	-	ENSGALG00000061383	transcript	1.22893e-08
Z	40975216	AX-80866446	rs312429167	4	G	C	0.43	-	-	intergenic_region	6.18075e-11
Z	40980929	AX-77284798	rs14788046	0	G	A	0.41	-	ENSGALG00000064306	intergenic_region	2.30806e-12
Z	40995791	AX-77221567	rs313554545	0	A	G	0.465	-	ENSGALG00000064306	intergenic_region	5.93443e-10
Z	41148932	AX-77221661	rs316795079	2	A	G	0.39	-	ENSGALG00000047499	transcript	1.43332e-14
Z	41180214	AX-77221708	rs16782363	2	C	T	0.391	-	ENSGALG00000047499	intergenic_region	1.15017e-14
Z	41191061	AX-77221715	rs314545088	3	A	G	0.414	-	-	intergenic_region	1.87262e-15
Z	41208217	AX-77221734	rs14788206	1	T	C	0.395	-	ENSGALG00000052185	intergenic_region	1.89316e-18
Z	41292969	AX-77221831	rs317246977	0	G	A	0.059	DAPK1	ENSGALG00000012608	transcript	1.63742e-08
Z	41299071	AX-77221840	rs317286115	0	G	A	0.059	DAPK1	ENSGALG00000012608	transcript	1.63742e-08
Z	41301087	AX-77221841	rs314200229	1	C	T	0.388	DAPK1	ENSGALG00000012608	transcript	7.44314e-08
Z	41331805	AX-77221868	rs316541434	1	T	C	0.391	DAPK1	ENSGALG00000012608	transcript	3.21006e-08
Z	41338734	AX-77284805	rs14788392	0	C	T	0.391	DAPK1	ENSGALG00000012608	transcript	2.7581e-08
Z	41423059	AX-77221955	rs316045679	0	T	G	0.391	CTSV	ENSGALG00000012610	transcript	2.7581e-08
Z	41439639	AX-77221979	rs314129192	0	T	C	0.391	-	ENSGALG00000012612	transcript	2.7581e-08
Z	41501623	AX-77222034	rs312898865	0	A	G	0.391	-	ENSGALG00000040796	transcript	2.7581e-08
Z	41514436	AX-77222038	rs313747349	1	T	G	0.059	-	ENSGALG00000040796	transcript	2.43599e-08
Z	42370475	AX-77222431	rs315592685	2	G	A	0.059	-	ENSGALG00000056094	intergenic_region	1.71032e-08
Z	44191320	AX-77223304	rs317226468	0	C	T	0.385	-	-	intergenic_region	4.29252e-08
Z	55786302	AX-80931068	rs16117057	0	G	C	0.195	-	ENSGALG00000026928	transcript	5.49283e-10
Z	55793437	AX-77237455	rs315687051	1	G	A	0.178	-	ENSGALG00000026928	transcript	1.30738e-09
Z	70193496	AX-77257064	rs317663397	1	A	G	0.127	-	-	intergenic_region	5.59453e-08
Z	72844321	AX-77261995	rs14782120	4	A	G	0.065	SEMA6A	ENSGALG00000002294	transcript	4.4628e-08
Z	73086640	AX-77262570	rs312506791	3	A	G	0.173	-	ENSGALG00000065865	intergenic_region	1.04049e-09
Z	79719605	AX-77267604	rs313271958	0	T	C	0.326	-	-	intergenic_region	3.07564e-09

## Sheet: Eggshell_GALLO
Chromosome	Position	Start_pos	End_pos	Width	Gene_id	Gene_name	Gene_biotype
1	100216272	100114939	100137169	22231	ENSGALG00000060323		lncRNA
1	100216272	100138806	100247224	108419	ENSGALG00000063748		lncRNA
1	100216272	100106966	100317829	210864	ENSGALG00000063014		lncRNA
1	100216272	100103056	100117214	14159	ENSGALG00000036436		lncRNA
1	100216272	100149211	100240200	90990	ENSGALG00000049396		lncRNA
1	100216272	100107688	100530151	422464	ENSGALG00000059896		lncRNA
1	100631876	100685434	100718205	32772	ENSGALG00000015701	TSTD1	protein_coding
1	100631876	100481925	100532833	50909	ENSGALG00000059762		lncRNA
1	100631876	100409246	100643395	234150	ENSGALG00000065324		lncRNA
1	100631876	100502828	100584177	81350	ENSGALG00000063257		lncRNA
1	100631876	100578493	100582317	3825	ENSGALG00000061099		lncRNA
1	100631876	100588228	100610048	21821	ENSGALG00000063193		lncRNA
1	100631876	100589713	100626131	36419	ENSGALG00000057059		lncRNA
1	100631876	100427909	100610419	182511	ENSGALG00000068011		lncRNA
2	61113708	61184687	61271239	86553	ENSGALG00000012702	JARID2	protein_coding
2	61113708	61065993	61170522	104530	ENSGALG00000064517		protein_coding
2	61226179	61271949	61341444	69496	ENSGALG00000012703	DTNBP1	protein_coding
2	61226179	61184687	61271239	86553	ENSGALG00000012702	JARID2	protein_coding
2	61226179	61065993	61170522	104530	ENSGALG00000064517		protein_coding
3	52996950	52959514	53069789	110276	ENSGALG00000013803	ADGRG6	protein_coding
3	52996950	52884592	52910008	25417	ENSGALG00000052710		lncRNA
3	52996950	52916233	52932483	16251	ENSGALG00000055066		lncRNA
3	52996950	53081664	53094266	12603	ENSGALG00000060507		lncRNA
3	52996950	53093188	53095790	2603	ENSGALG00000056804		lncRNA
3	52996950	52872930	52917923	44994	ENSGALG00000064700		lncRNA
3	87111804	87184627	87301791	117165	ENSGALG00000016292	COL21A1	protein_coding
3	87111804	87056422	87056484	63	ENSGALG00000047450	MIR12264	miRNA
3	87111804	86843601	87138462	294862	ENSGALG00000016289		protein_coding
3	87111804	87141718	87143434	1717	ENSGALG00000064650		lncRNA
3	87111804	87144084	87152058	7975	ENSGALG00000056708		lncRNA
3	87111804	87183049	87184157	1109	ENSGALG00000062230		lncRNA
3	87111804	87159835	87162467	2633	ENSGALG00000058111		lncRNA
3	102618162	102455303	102597648	142346	ENSGALG00000062624		lncRNA
3	102618162	102480967	102588920	107954	ENSGALG00000057651		lncRNA
3	102618162	102590410	102799319	208910	ENSGALG00000056550		lncRNA
3	102618162	102691379	102691488	110	ENSGALG00000026500		miRNA
4	25576816	25542386	25550811	8426	ENSGALG00000009714		protein_coding
4	25576816	25455015	25528488	73474	ENSGALG00000009692		protein_coding
4	25576816	25530828	25534760	3933	ENSGALG00000068283		lncRNA
4	25576816	25558032	25563240	5209	ENSGALG00000065695		lncRNA
4	25576816	25573224	25595231	22008	ENSGALG00000066295		lncRNA
4	25576816	25644671	25698258	53588	ENSGALG00000050108		lncRNA
4	26348768	26414626	26417490	2865	ENSGALG00000066477		lncRNA
4	26348768	26432067	26444812	12746	ENSGALG00000060888		lncRNA
4	26348768	26393482	26412201	18720	ENSGALG00000050306		lncRNA
4	26348768	26441854	26517627	75774	ENSGALG00000061595		lncRNA
4	26595792	26441854	26517627	75774	ENSGALG00000061595		lncRNA
4	26595792	26552537	26601161	48625	ENSGALG00000055278		lncRNA
4	26595792	26579620	26581959	2340	ENSGALG00000067168		lncRNA
4	26595792	26605525	26642572	37048	ENSGALG00000049337		lncRNA
4	26595792	26613228	26650571	37344	ENSGALG00000060205		lncRNA
4	26598274	26441854	26517627	75774	ENSGALG00000061595		lncRNA
4	26598274	26552537	26601161	48625	ENSGALG00000055278		lncRNA
4	26598274	26579620	26581959	2340	ENSGALG00000067168		lncRNA
4	26598274	26605525	26642572	37048	ENSGALG00000049337		lncRNA
4	26598274	26613228	26650571	37344	ENSGALG00000060205		lncRNA
4	27687579	27681531	27715462	33932	ENSGALG00000055795		lncRNA
4	27687579	27067454	27686376	618923	ENSGALG00000066908		lncRNA
4	27687579	27600339	27652449	52111	ENSGALG00000066822		lncRNA
4	27687579	27673030	27710285	37256	ENSGALG00000065412		lncRNA
4	27687579	27743021	27769031	26011	ENSGALG00000058105		lncRNA
4	27687579	27778053	27796580	18528	ENSGALG00000051820		lncRNA
4	27691439	27681531	27715462	33932	ENSGALG00000055795		lncRNA
4	27691439	27067454	27686376	618923	ENSGALG00000066908		lncRNA
4	27691439	27600339	27652449	52111	ENSGALG00000066822		lncRNA
4	27691439	27673030	27710285	37256	ENSGALG00000065412		lncRNA
4	27691439	27743021	27769031	26011	ENSGALG00000058105		lncRNA
4	27691439	27778053	27796580	18528	ENSGALG00000051820		lncRNA
4	28253705	28073048	28246673	173626	ENSGALG00000055671		lncRNA
4	28253705	28218069	28226598	8530	ENSGALG00000050821		lncRNA
4	28253705	28286747	28292875	6129	ENSGALG00000061573		lncRNA
4	28253705	28141129	28205794	64666	ENSGALG00000051051		lncRNA
4	28253705	28314980	28318154	3175	ENSGALG00000062235		lncRNA
4	28268639	28073048	28246673	173626	ENSGALG00000055671		lncRNA
4	28268639	28218069	28226598	8530	ENSGALG00000050821		lncRNA
4	28268639	28286747	28292875	6129	ENSGALG00000061573		lncRNA
4	28268639	28141129	28205794	64666	ENSGALG00000051051		lncRNA
4	28268639	28314980	28318154	3175	ENSGALG00000062235		lncRNA
4	28268639	28354026	28387741	33716	ENSGALG00000058662		lncRNA
4	28272659	28073048	28246673	173626	ENSGALG00000055671		lncRNA
4	28272659	28218069	28226598	8530	ENSGALG00000050821		lncRNA
4	28272659	28286747	28292875	6129	ENSGALG00000061573		lncRNA
4	28272659	28141129	28205794	64666	ENSGALG00000051051		lncRNA
4	28272659	28314980	28318154	3175	ENSGALG00000062235		lncRNA
4	28272659	28354026	28387741	33716	ENSGALG00000058662		lncRNA
4	28278634	28073048	28246673	173626	ENSGALG00000055671		lncRNA
4	28278634	28218069	28226598	8530	ENSGALG00000050821		lncRNA
4	28278634	28286747	28292875	6129	ENSGALG00000061573		lncRNA
4	28278634	28141129	28205794	64666	ENSGALG00000051051		lncRNA
4	28278634	28314980	28318154	3175	ENSGALG00000062235		lncRNA
4	28278634	28354026	28387741	33716	ENSGALG00000058662		lncRNA
4	28287889	28073048	28246673	173626	ENSGALG00000055671		lncRNA
4	28287889	28218069	28226598	8530	ENSGALG00000050821		lncRNA
4	28287889	28286747	28292875	6129	ENSGALG00000061573		lncRNA
4	28287889	28141129	28205794	64666	ENSGALG00000051051		lncRNA
4	28287889	28314980	28318154	3175	ENSGALG00000062235		lncRNA
4	28287889	28354026	28387741	33716	ENSGALG00000058662		lncRNA
4	28359878	28286747	28292875	6129	ENSGALG00000061573		lncRNA
4	28359878	28314980	28318154	3175	ENSGALG00000062235		lncRNA
4	28359878	28354026	28387741	33716	ENSGALG00000058662		lncRNA
4	28451805	28354026	28387741	33716	ENSGALG00000058662		lncRNA
4	28451805	28512488	28643195	130708	ENSGALG00000056285		lncRNA
4	28454959	28354026	28387741	33716	ENSGALG00000058662		lncRNA
4	28454959	28512488	28643195	130708	ENSGALG00000056285		lncRNA
4	28458950	28354026	28387741	33716	ENSGALG00000058662		lncRNA
4	28458950	28512488	28643195	130708	ENSGALG00000056285		lncRNA
4	28521132	28512488	28643195	130708	ENSGALG00000056285		lncRNA
4	28521132	28581568	28621018	39451	ENSGALG00000060073		lncRNA
4	28628805	28644675	28654900	10226	ENSGALG00000009732	PCDH18	protein_coding
4	28628805	28708987	28726937	17951	ENSGALG00000056652		lncRNA
4	28628805	28512488	28643195	130708	ENSGALG00000056285		lncRNA
4	28628805	28581568	28621018	39451	ENSGALG00000060073		lncRNA
4	28628805	28655118	28825021	169904	ENSGALG00000060496		lncRNA
4	28628805	28675179	28759607	84429	ENSGALG00000066108		lncRNA
5	16019884	15919519	15960325	40807	ENSGALG00000006868	EFCAB4B	protein_coding
5	16019884	16052910	16057059	4150	ENSGALG00000014297	IRF7	protein_coding
5	16019884	16094291	16094384	94	ENSGALG00000050455	MIR210A	miRNA
5	16019884	15963249	15987149	23901	ENSGALG00000014569	PNPLA2	protein_coding
5	16019884	16098641	16133771	35131	ENSGALG00000044251	RASSF7	protein_coding
5	16019884	16016142	16051785	35644	ENSGALG00000039335	SLC25A22	protein_coding
5	16019884	15988045	15993079	5035	ENSGALG00000034811		protein_coding
5	16019884	15994566	16008099	13534	ENSGALG00000040729		protein_coding
5	16019884	16061863	16062854	992	ENSGALG00000044313		protein_coding
5	16019884	16065895	16091055	25161	ENSGALG00000006873		protein_coding
5	16019884	16094058	16096150	2093	ENSGALG00000066378		lncRNA
5	16019884	16094378	16097427	3050	ENSGALG00000059852		lncRNA
5	16019884	15990915	15991047	133	ENSGALG00000025270		snoRNA
12	15641584	15721487	15729906	8420	ENSGALG00000063935	ARL6IP5	protein_coding
12	15641584	15662302	15690903	28602	ENSGALG00000013406	EOGT	protein_coding
12	15641584	15589403	15660423	71021	ENSGALG00000065245	FAM19A4	protein_coding
12	15641584	15701568	15721688	20121	ENSGALG00000013410	UBA3	protein_coding
12	15641584	15693140	15707199	14060	ENSGALG00000013408		protein_coding
12	15641584	15732550	15743310	10761	ENSGALG00000018946		protein_coding
12	15641584	15536762	15542934	6173	ENSGALG00000048357		lncRNA
12	15641584	15548110	15554219	6110	ENSGALG00000050264		lncRNA
12	15641584	15550244	15580322	30079	ENSGALG00000050633		lncRNA
12	15962329	15882892	15970471	87580	ENSGALG00000039583	MITF	protein_coding
12	15962329	15976503	16011929	35427	ENSGALG00000007727		protein_coding
12	15962329	16051097	16093713	42617	ENSGALG00000007741		protein_coding
12	15962329	15971456	15972995	1540	ENSGALG00000068320		lncRNA
12	15962329	16020674	16039370	18697	ENSGALG00000048652		lncRNA
12	15966453	15882892	15970471	87580	ENSGALG00000039583	MITF	protein_coding
12	15966453	15976503	16011929	35427	ENSGALG00000007727		protein_coding
12	15966453	16051097	16093713	42617	ENSGALG00000007741		protein_coding
12	15966453	15971456	15972995	1540	ENSGALG00000068320		lncRNA
12	15966453	16020674	16039370	18697	ENSGALG00000048652		lncRNA
20	9861118	9935249	9957945	22697	ENSGALG00000006197	CSNK2A1	protein_coding
20	9861118	9822131	9829160	7030	ENSGALG00000027151	FKBP1A	protein_coding
20	9861118	9803017	9803081	65	ENSGALG00000050366	MIR12243	miRNA
20	9861118	9807190	9814894	7705	ENSGALG00000006182	NSFL1C	protein_coding
20	9861118	9867428	9873243	5816	ENSGALG00000000259	PSMF1	protein_coding
20	9861118	9847813	9863800	15988	ENSGALG00000006186	RAD21L1	protein_coding
20	9861118	9886669	9892845	6177	ENSGALG00000023640	RSPO4	protein_coding
20	9861118	9917484	9921563	4080	ENSGALG00000028912	SCRT2	protein_coding
20	9861118	9801580	9807117	5538	ENSGALG00000025778	SIRPA	protein_coding
20	9861118	9773331	9783320	9990	ENSGALG00000036219	STK35	protein_coding
20	9861118	9754871	9761453	6583	ENSGALG00000064752		protein_coding
20	9861118	9781126	9784362	3237	ENSGALG00000056589		protein_coding
20	9861118	9785417	9804584	19168	ENSGALG00000006152		protein_coding
20	9861118	9829793	9835468	5676	ENSGALG00000028347		protein_coding
20	9861118	9835714	9847105	11392	ENSGALG00000037274		protein_coding
20	9861118	9893972	9901662	7691	ENSGALG00000040755		protein_coding
20	9861118	9903252	9906946	3695	ENSGALG00000068026		protein_coding
20	9861118	9910104	9913907	3804	ENSGALG00000006194		protein_coding
20	9861118	9922494	9923968	1475	ENSGALG00000054306		protein_coding
20	9861118	9927659	9930982	3324	ENSGALG00000026276		protein_coding
20	9861118	9958603	9967380	8778	ENSGALG00000006201		protein_coding
20	9861118	9764412	9769397	4986	ENSGALG00000056098		lncRNA
22	1151066	1187074	1205427	18354	ENSGALG00000000357	ADAMDEC1	protein_coding
22	1151066	976242	1091832	115591	ENSGALG00000000311	DOCK5	protein_coding
22	1151066	1089352	1094898	5547	ENSGALG00000000314	NEFL	protein_coding
22	1151066	1098223	1103275	5053	ENSGALG00000000317	NEFM	protein_coding
22	1151066	1109783	1111757	1975	ENSGALG00000058133		lncRNA
22	1151066	1120522	1121536	1015	ENSGALG00000058048		lncRNA
22	1151066	1133791	1134941	1151	ENSGALG00000060878		lncRNA
22	1151066	1216373	1218000	1628	ENSGALG00000055376		lncRNA
23	4538527	4591296	4596534	5239	ENSGALG00000002532	GJA4	protein_coding
23	4538527	4487232	4491441	4210	ENSGALG00000021627	IFI27L2	protein_coding
23	4538527	4488492	4488547	56	ENSGALG00000054908	MIR12248	miRNA
23	4538527	4454640	4458877	4238	ENSGALG00000002408	NCDN	protein_coding
23	4538527	4434248	4451579	17332	ENSGALG00000039497	TFAP2E	protein_coding
23	4538527	4556279	4557809	1531	ENSGALG00000002517	TMEM35B	protein_coding
23	4538527	4495278	4533665	38388	ENSGALG00000002499	ZMYM4	protein_coding
23	4538527	4595192	4595627	436	ENSGALG00000058420		protein_coding
23	4538527	4597981	4602059	4079	ENSGALG00000028424		protein_coding
23	4538527	4605913	4736286	130374	ENSGALG00000064529		protein_coding
23	4538527	4632188	4633973	1786	ENSGALG00000063326		protein_coding
23	4538527	4458766	4485356	26591	ENSGALG00000002445		protein_coding
23	4538527	4539270	4548464	9195	ENSGALG00000002514		protein_coding
23	4538527	4560668	4585145	24478	ENSGALG00000032980		protein_coding
23	4538527	4558998	4560209	1212	ENSGALG00000065396		protein_coding
23	4538527	4489739	4489802	64	ENSGALG00000018299		miRNA
23	4538527	4489878	4489956	79	ENSGALG00000018300		miRNA
Z	2179456	2151243	2159315	8073	ENSGALG00000037880	ATP5F1AZ	protein_coding
Z	2179456	2087386	2131124	43739	ENSGALG00000041081	CZH18ORF25	protein_coding
Z	2179456	2139149	2151126	11978	ENSGALG00000040397	HAUS1	protein_coding
Z	2179456	2042945	2082892	39948	ENSGALG00000031018		protein_coding
Z	2179456	2160711	2176162	15452	ENSGALG00000040136		protein_coding
Z	2179456	2176873	2225750	48878	ENSGALG00000054205		protein_coding
Z	2179456	2226884	2233738	6855	ENSGALG00000047232		protein_coding
Z	2179456	2248891	2265352	16462	ENSGALG00000032749		protein_coding
Z	2179456	2278801	2391348	112548	ENSGALG00000035595		protein_coding
Z	2179456	2131265	2137516	6252	ENSGALG00000058470		lncRNA
Z	2199181	2151243	2159315	8073	ENSGALG00000037880	ATP5F1AZ	protein_coding
Z	2199181	2087386	2131124	43739	ENSGALG00000041081	CZH18ORF25	protein_coding
Z	2199181	2139149	2151126	11978	ENSGALG00000040397	HAUS1	protein_coding
Z	2199181	2160711	2176162	15452	ENSGALG00000040136		protein_coding
Z	2199181	2176873	2225750	48878	ENSGALG00000054205		protein_coding
Z	2199181	2226884	2233738	6855	ENSGALG00000047232		protein_coding
Z	2199181	2248891	2265352	16462	ENSGALG00000032749		protein_coding
Z	2199181	2278801	2391348	112548	ENSGALG00000035595		protein_coding
Z	2199181	2131265	2137516	6252	ENSGALG00000058470		lncRNA
Z	2206746	2151243	2159315	8073	ENSGALG00000037880	ATP5F1AZ	protein_coding
Z	2206746	2087386	2131124	43739	ENSGALG00000041081	CZH18ORF25	protein_coding
Z	2206746	2139149	2151126	11978	ENSGALG00000040397	HAUS1	protein_coding
Z	2206746	2160711	2176162	15452	ENSGALG00000040136		protein_coding
Z	2206746	2176873	2225750	48878	ENSGALG00000054205		protein_coding
Z	2206746	2226884	2233738	6855	ENSGALG00000047232		protein_coding
Z	2206746	2248891	2265352	16462	ENSGALG00000032749		protein_coding
Z	2206746	2278801	2391348	112548	ENSGALG00000035595		protein_coding
Z	2206746	2131265	2137516	6252	ENSGALG00000058470		lncRNA
Z	2216725	2151243	2159315	8073	ENSGALG00000037880	ATP5F1AZ	protein_coding
Z	2216725	2087386	2131124	43739	ENSGALG00000041081	CZH18ORF25	protein_coding
Z	2216725	2139149	2151126	11978	ENSGALG00000040397	HAUS1	protein_coding
Z	2216725	2160711	2176162	15452	ENSGALG00000040136		protein_coding
Z	2216725	2176873	2225750	48878	ENSGALG00000054205		protein_coding
Z	2216725	2226884	2233738	6855	ENSGALG00000047232		protein_coding
Z	2216725	2248891	2265352	16462	ENSGALG00000032749		protein_coding
Z	2216725	2278801	2391348	112548	ENSGALG00000035595		protein_coding
Z	2216725	2131265	2137516	6252	ENSGALG00000058470		lncRNA
Z	2657208	2630872	2897966	267095	ENSGALG00000036775		protein_coding
Z	2657208	2498419	2586822	88404	ENSGALG00000047288		lncRNA
Z	2851056	2630872	2897966	267095	ENSGALG00000036775		protein_coding
Z	2851056	2898277	2952769	54493	ENSGALG00000064734		lncRNA
Z	3898391	3984226	4061594	77369	ENSGALG00000035773	PIK3C3	protein_coding
Z	3898391	3954004	3983093	29090	ENSGALG00000067952		lncRNA
Z	6127172	6157422	6877530	720109	ENSGALG00000002413	CELF4	protein_coding
Z	6127172	6113151	6155655	42505	ENSGALG00000062961		lncRNA
Z	6147187	6157422	6877530	720109	ENSGALG00000002413	CELF4	protein_coding
Z	6147187	6113151	6155655	42505	ENSGALG00000062961		lncRNA
Z	7468455	7506623	7540872	34250	ENSGALG00000005800	DCAF12L2	protein_coding
Z	7468455	7377531	7378293	763	ENSGALG00000066424	IFNA1	protein_coding
Z	7468455	7381503	7382265	763	ENSGALG00000063693	IFNA1	protein_coding
Z	7468455	7387284	7388046	763	ENSGALG00000057406	IFNA1	protein_coding
Z	7468455	7401271	7402033	763	ENSGALG00000060980	IFNA1	protein_coding
Z	7468455	7395233	7395995	763	ENSGALG00000055936	IFNA3	protein_coding
Z	7468455	7372029	7372640	612	ENSGALG00000005759	IFNW1	protein_coding
Z	7468455	7543732	7575446	31715	ENSGALG00000021378	UBAP1	protein_coding
Z	7468455	7358707	7496787	138081	ENSGALG00000013809	UBAP2	protein_coding
Z	7468455	7405051	7405874	824	ENSGALG00000033669		protein_coding
Z	7468455	7385475	7386237	763	ENSGALG00000058684		protein_coding
Z	7468455	7391261	7392023	763	ENSGALG00000067864		protein_coding
Z	7468455	7399231	7399942	712	ENSGALG00000044725		protein_coding
Z	7468455	7410282	7411044	763	ENSGALG00000065222		protein_coding
Z	7468455	7414251	7415013	763	ENSGALG00000057052		protein_coding
Z	7468455	7421956	7422718	763	ENSGALG00000055272		protein_coding
Z	7468455	7438822	7438906	85	ENSGALG00000025660		snoRNA
Z	7468455	7441643	7441726	84	ENSGALG00000025641		snoRNA
Z	7517912	7506623	7540872	34250	ENSGALG00000005800	DCAF12L2	protein_coding
Z	7517912	7543732	7575446	31715	ENSGALG00000021378	UBAP1	protein_coding
Z	7517912	7358707	7496787	138081	ENSGALG00000013809	UBAP2	protein_coding
Z	7517912	7577004	7578512	1509	ENSGALG00000053307		pseudogene
Z	7517912	7580423	7613645	33223	ENSGALG00000005806		protein_coding
Z	7517912	7613952	7619536	5585	ENSGALG00000027295		protein_coding
Z	7517912	7421956	7422718	763	ENSGALG00000055272		protein_coding
Z	7517912	7438822	7438906	85	ENSGALG00000025660		snoRNA
Z	7517912	7441643	7441726	84	ENSGALG00000025641		snoRNA
Z	9596532	9587471	9588989	1519	ENSGALG00000055635		protein_coding
Z	9596532	9664867	9697293	32427	ENSGALG00000028267		protein_coding
Z	9596532	9456182	9546866	90685	ENSGALG00000002854		protein_coding
Z	10028822	10102314	10117447	15134	ENSGALG00000003288	TARS	protein_coding
Z	10028822	10109120	10307280	198161	ENSGALG00000003295	ADAMTS12	protein_coding
Z	10028822	10091472	10102053	10582	ENSGALG00000056658		lncRNA
Z	10028822	10035869	10086709	50841	ENSGALG00000017405	NPR3	protein_coding
Z	10030395	10102314	10117447	15134	ENSGALG00000003288	TARS	protein_coding
Z	10030395	10109120	10307280	198161	ENSGALG00000003295	ADAMTS12	protein_coding
Z	10030395	10091472	10102053	10582	ENSGALG00000056658		lncRNA
Z	10030395	10035869	10086709	50841	ENSGALG00000017405	NPR3	protein_coding
Z	23638312	23461448	23577608	116161	ENSGALG00000014978	IQGAP2	protein_coding
Z	23638312	23588123	23589097	975	ENSGALG00000057176		protein_coding
Z	23638312	23594371	23689398	95028	ENSGALG00000014967		protein_coding
Z	38341346	38419712	38420125	414	ENSGALG00000066888		protein_coding
Z	38389463	38483764	38590873	107110	ENSGALG00000015184	TLE4	protein_coding
Z	38389463	38419712	38420125	414	ENSGALG00000066888		protein_coding
Z	39260804	39183574	39266405	82832	ENSGALG00000012575	TLE1	protein_coding
Z	39260804	39171289	39173606	2318	ENSGALG00000066702		lncRNA
Z	39260804	39174751	39177737	2987	ENSGALG00000062070		lncRNA
Z	39260804	39124251	39175345	51095	ENSGALG00000052487		lncRNA
Z	39628814	39727942	39767978	40037	ENSGALG00000012576		protein_coding
Z	39811722	39820443	39979242	158800	ENSGALG00000012577	FRMD3	protein_coding
Z	39811722	39727942	39767978	40037	ENSGALG00000012576		protein_coding
Z	39881077	39820443	39979242	158800	ENSGALG00000012577	FRMD3	protein_coding
Z	39881077	39979115	39991612	12498	ENSGALG00000012583		protein_coding
Z	39932950	39820443	39979242	158800	ENSGALG00000012577	FRMD3	protein_coding
Z	39932950	40025491	40048447	22957	ENSGALG00000012586	GKAP1	protein_coding
Z	39932950	39993682	40023101	29420	ENSGALG00000012585		protein_coding
Z	39932950	39979115	39991612	12498	ENSGALG00000012583		protein_coding
Z	39936004	39820443	39979242	158800	ENSGALG00000012577	FRMD3	protein_coding
Z	39936004	40025491	40048447	22957	ENSGALG00000012586	GKAP1	protein_coding
Z	39936004	39993682	40023101	29420	ENSGALG00000012585		protein_coding
Z	39936004	39979115	39991612	12498	ENSGALG00000012583		protein_coding
Z	40412535	40301107	40507816	206710	ENSGALG00000012594	NTRK2	protein_coding
Z	40412535	40510371	40511401	1031	ENSGALG00000061206		lncRNA
Z	40443185	40301107	40507816	206710	ENSGALG00000012594	NTRK2	protein_coding
Z	40443185	40510371	40511401	1031	ENSGALG00000061206		lncRNA
Z	40443185	40538170	40554797	16628	ENSGALG00000059945		lncRNA
Z	40443185	40523359	40607284	83926	ENSGALG00000057717		lncRNA
Z	40454929	40301107	40507816	206710	ENSGALG00000012594	NTRK2	protein_coding
Z	40454929	40510371	40511401	1031	ENSGALG00000061206		lncRNA
Z	40454929	40538170	40554797	16628	ENSGALG00000059945		lncRNA
Z	40454929	40523359	40607284	83926	ENSGALG00000057717		lncRNA
Z	40472606	40301107	40507816	206710	ENSGALG00000012594	NTRK2	protein_coding
Z	40472606	40510371	40511401	1031	ENSGALG00000061206		lncRNA
Z	40472606	40538170	40554797	16628	ENSGALG00000059945		lncRNA
Z	40472606	40559352	40566109	6758	ENSGALG00000067472		lncRNA
Z	40472606	40523359	40607284	83926	ENSGALG00000057717		lncRNA
Z	40614282	40677336	40738252	60917	ENSGALG00000012595	AGTPBP1	protein_coding
Z	40614282	40538170	40554797	16628	ENSGALG00000059945		lncRNA
Z	40614282	40559352	40566109	6758	ENSGALG00000067472		lncRNA
Z	40614282	40523359	40607284	83926	ENSGALG00000057717		lncRNA
Z	40614282	40610390	40624843	14454	ENSGALG00000052282		lncRNA
Z	40614282	40604257	40623788	19532	ENSGALG00000062993		lncRNA
Z	40614282	40663715	40663788	74	ENSGALG00000029634		miRNA
Z	40794168	40677336	40738252	60917	ENSGALG00000012595	AGTPBP1	protein_coding
Z	40794168	40832093	40839107	7015	ENSGALG00000012606	ISCA1	protein_coding
Z	40794168	40746427	40773454	27028	ENSGALG00000012598	NAA35	protein_coding
Z	40794168	40841869	40874841	32973	ENSGALG00000012607	ZCCHC6	protein_coding
Z	40794168	40775854	40808639	32786	ENSGALG00000012601		protein_coding
Z	40794168	40809429	40822219	12791	ENSGALG00000060466		lncRNA
Z	40794168	40874889	40876014	1126	ENSGALG00000057878		lncRNA
Z	40794168	40827536	40830028	2493	ENSGALG00000048204		lncRNA
Z	40794168	40883051	41057492	174442	ENSGALG00000064306		lncRNA
Z	40794168	40883051	40992957	109907	ENSGALG00000061383		lncRNA
Z	40908756	40832093	40839107	7015	ENSGALG00000012606	ISCA1	protein_coding
Z	40908756	40841869	40874841	32973	ENSGALG00000012607	ZCCHC6	protein_coding
Z	40908756	40809429	40822219	12791	ENSGALG00000060466		lncRNA
Z	40908756	40874889	40876014	1126	ENSGALG00000057878		lncRNA
Z	40908756	40827536	40830028	2493	ENSGALG00000048204		lncRNA
Z	40908756	40883051	41057492	174442	ENSGALG00000064306		lncRNA
Z	40908756	40883051	40992957	109907	ENSGALG00000061383		lncRNA
Z	40980929	41071400	41073692	2293	ENSGALG00000060745	GAS1	protein_coding
Z	40980929	40883051	41057492	174442	ENSGALG00000064306		lncRNA
Z	40980929	40883051	40992957	109907	ENSGALG00000061383		lncRNA
Z	40980929	41074123	41089698	15576	ENSGALG00000051795		lncRNA
Z	40995791	41071400	41073692	2293	ENSGALG00000060745	GAS1	protein_coding
Z	40995791	40883051	41057492	174442	ENSGALG00000064306		lncRNA
Z	40995791	40883051	40992957	109907	ENSGALG00000061383		lncRNA
Z	40995791	41074123	41089698	15576	ENSGALG00000051795		lncRNA
Z	41148932	41071400	41073692	2293	ENSGALG00000060745	GAS1	protein_coding
Z	41148932	40883051	41057492	174442	ENSGALG00000064306		lncRNA
Z	41148932	41074123	41089698	15576	ENSGALG00000051795		lncRNA
Z	41148932	41105634	41169841	64208	ENSGALG00000064609		lncRNA
Z	41148932	41130304	41180035	49732	ENSGALG00000047499		lncRNA
Z	41148932	41209929	41291822	81894	ENSGALG00000052185		lncRNA
Z	41180214	41074123	41089698	15576	ENSGALG00000051795		lncRNA
Z	41180214	41105634	41169841	64208	ENSGALG00000064609		lncRNA
Z	41180214	41130304	41180035	49732	ENSGALG00000047499		lncRNA
Z	41180214	41209929	41291822	81894	ENSGALG00000052185		lncRNA
Z	41191061	41105634	41169841	64208	ENSGALG00000064609		lncRNA
Z	41191061	41130304	41180035	49732	ENSGALG00000047499		lncRNA
Z	41191061	41209929	41291822	81894	ENSGALG00000052185		lncRNA
Z	41208217	41292225	41388906	96682	ENSGALG00000012608	DAPK1	protein_coding
Z	41208217	41105634	41169841	64208	ENSGALG00000064609		lncRNA
Z	41208217	41130304	41180035	49732	ENSGALG00000047499		lncRNA
Z	41208217	41209929	41291822	81894	ENSGALG00000052185		lncRNA
Z	41292969	41292225	41388906	96682	ENSGALG00000012608	DAPK1	protein_coding
Z	41292969	41209929	41291822	81894	ENSGALG00000052185		lncRNA
Z	41299071	41292225	41388906	96682	ENSGALG00000012608	DAPK1	protein_coding
Z	41299071	41209929	41291822	81894	ENSGALG00000052185		lncRNA
Z	41301087	41292225	41388906	96682	ENSGALG00000012608	DAPK1	protein_coding
Z	41301087	41209929	41291822	81894	ENSGALG00000052185		lncRNA
Z	41331805	41420067	41428054	7988	ENSGALG00000012610	CTSV	protein_coding
Z	41331805	41292225	41388906	96682	ENSGALG00000012608	DAPK1	protein_coding
Z	41331805	41428101	41431686	3586	ENSGALG00000056921		lncRNA
Z	41331805	41429532	41433080	3549	ENSGALG00000061630		lncRNA
Z	41331805	41209929	41291822	81894	ENSGALG00000052185		lncRNA
Z	41331805	41406086	41416221	10136	ENSGALG00000049169		lncRNA
Z	41338734	41420067	41428054	7988	ENSGALG00000012610	CTSV	protein_coding
Z	41338734	41292225	41388906	96682	ENSGALG00000012608	DAPK1	protein_coding
Z	41338734	41434017	41454743	20727	ENSGALG00000012612		protein_coding
Z	41338734	41428101	41431686	3586	ENSGALG00000056921		lncRNA
Z	41338734	41429532	41433080	3549	ENSGALG00000061630		lncRNA
Z	41338734	41209929	41291822	81894	ENSGALG00000052185		lncRNA
Z	41338734	41406086	41416221	10136	ENSGALG00000049169		lncRNA
Z	41423059	41420067	41428054	7988	ENSGALG00000012610	CTSV	protein_coding
Z	41423059	41292225	41388906	96682	ENSGALG00000012608	DAPK1	protein_coding
Z	41423059	41459130	41468803	9674	ENSGALG00000012613	FBP1	protein_coding
Z	41423059	41434017	41454743	20727	ENSGALG00000012612		protein_coding
Z	41423059	41502827	41522289	19463	ENSGALG00000040796		protein_coding
Z	41423059	41428101	41431686	3586	ENSGALG00000056921		lncRNA
Z	41423059	41429532	41433080	3549	ENSGALG00000061630		lncRNA
Z	41423059	41406086	41416221	10136	ENSGALG00000049169		lncRNA
Z	41423059	41468869	41477565	8697	ENSGALG00000060392		lncRNA
Z	41439639	41420067	41428054	7988	ENSGALG00000012610	CTSV	protein_coding
Z	41439639	41292225	41388906	96682	ENSGALG00000012608	DAPK1	protein_coding
Z	41439639	41459130	41468803	9674	ENSGALG00000012613	FBP1	protein_coding
Z	41439639	41434017	41454743	20727	ENSGALG00000012612		protein_coding
Z	41439639	41502827	41522289	19463	ENSGALG00000040796		protein_coding
Z	41439639	41428101	41431686	3586	ENSGALG00000056921		lncRNA
Z	41439639	41429532	41433080	3549	ENSGALG00000061630		lncRNA
Z	41439639	41406086	41416221	10136	ENSGALG00000049169		lncRNA
Z	41439639	41468869	41477565	8697	ENSGALG00000060392		lncRNA
Z	41501623	41420067	41428054	7988	ENSGALG00000012610	CTSV	protein_coding
Z	41501623	41459130	41468803	9674	ENSGALG00000012613	FBP1	protein_coding
Z	41501623	41434017	41454743	20727	ENSGALG00000012612		protein_coding
Z	41501623	41502827	41522289	19463	ENSGALG00000040796		protein_coding
Z	41501623	41570769	41587659	16891	ENSGALG00000064806		protein_coding
Z	41501623	41428101	41431686	3586	ENSGALG00000056921		lncRNA
Z	41501623	41429532	41433080	3549	ENSGALG00000061630		lncRNA
Z	41501623	41406086	41416221	10136	ENSGALG00000049169		lncRNA
Z	41501623	41468869	41477565	8697	ENSGALG00000060392		lncRNA
Z	41514436	41420067	41428054	7988	ENSGALG00000012610	CTSV	protein_coding
Z	41514436	41459130	41468803	9674	ENSGALG00000012613	FBP1	protein_coding
Z	41514436	41434017	41454743	20727	ENSGALG00000012612		protein_coding
Z	41514436	41502827	41522289	19463	ENSGALG00000040796		protein_coding
Z	41514436	41570769	41587659	16891	ENSGALG00000064806		protein_coding
Z	41514436	41428101	41431686	3586	ENSGALG00000056921		lncRNA
Z	41514436	41429532	41433080	3549	ENSGALG00000061630		lncRNA
Z	41514436	41406086	41416221	10136	ENSGALG00000049169		lncRNA
Z	41514436	41468869	41477565	8697	ENSGALG00000060392		lncRNA
Z	41514436	41602161	41659045	56885	ENSGALG00000057009		protein_coding
Z	42370475	42274236	42278719	4484	ENSGALG00000012624	AAED1	protein_coding
Z	42370475	42223128	42272764	49637	ENSGALG00000012627	CDC14B	protein_coding
Z	42370475	42431976	42437118	5143	ENSGALG00000012623	CFC1	protein_coding
Z	42370475	42442023	42548608	106586	ENSGALG00000013634	LRRC2	protein_coding
Z	42370475	42335804	42348652	12849	ENSGALG00000029073		protein_coding
Z	42370475	42401694	42410250	8557	ENSGALG00000021163		protein_coding
Z	42370475	42315573	42322131	6559	ENSGALG00000064927		lncRNA
Z	42370475	42351568	42367030	15463	ENSGALG00000056094		lncRNA
Z	42370475	42385592	42386803	1212	ENSGALG00000064956		lncRNA
Z	44191320	44218439	44329667	111229	ENSGALG00000021843	AUH	protein_coding
Z	44191320	44075437	44127397	51961	ENSGALG00000015216	SYK	protein_coding
Z	44191320	44133216	44154834	21619	ENSGALG00000015213	TPPP2	protein_coding
Z	44191320	44156958	44168145	11188	ENSGALG00000059601		lncRNA
Z	44191320	44209033	44213183	4151	ENSGALG00000063191		lncRNA
Z	44191320	44209621	44212164	2544	ENSGALG00000060759		lncRNA
Z	55786302	55711336	55747825	36490	ENSGALG00000015540	RAD23B	protein_coding
Z	55786302	55787718	55791555	3838	ENSGALG00000026928		protein_coding
Z	55786302	55660767	55694433	33667	ENSGALG00000049631		lncRNA
Z	55786302	55704928	55711109	6182	ENSGALG00000066945		lncRNA
Z	55786302	55761414	55768325	6912	ENSGALG00000059757		lncRNA
Z	55786302	55802301	55818487	16187	ENSGALG00000063972		lncRNA
Z	55786302	55832840	55835090	2251	ENSGALG00000060605		lncRNA
Z	55786302	55697613	55703444	5832	ENSGALG00000060435		lncRNA
Z	55786302	55803535	55856463	52929	ENSGALG00000064509		lncRNA
Z	55793437	55711336	55747825	36490	ENSGALG00000015540	RAD23B	protein_coding
Z	55793437	55787718	55791555	3838	ENSGALG00000026928		protein_coding
Z	55793437	55660767	55694433	33667	ENSGALG00000049631		lncRNA
Z	55793437	55704928	55711109	6182	ENSGALG00000066945		lncRNA
Z	55793437	55761414	55768325	6912	ENSGALG00000059757		lncRNA
Z	55793437	55802301	55818487	16187	ENSGALG00000063972		lncRNA
Z	55793437	55832840	55835090	2251	ENSGALG00000060605		lncRNA
Z	55793437	55697613	55703444	5832	ENSGALG00000060435		lncRNA
Z	55793437	55803535	55856463	52929	ENSGALG00000064509		lncRNA
Z	72844321	72884277	73029794	145518	ENSGALG00000002308	COMMD10	protein_coding
Z	72844321	72764786	72879255	114470	ENSGALG00000002294	SEMA6A	protein_coding
Z	73086640	73099180	73136808	37629	ENSGALG00000002341	AP3S1	protein_coding
Z	73086640	73136557	73140251	3695	ENSGALG00000002345	ATG12	protein_coding
Z	73086640	72884277	73029794	145518	ENSGALG00000002308	COMMD10	protein_coding
Z	73086640	73146919	73156874	9956	ENSGALG00000002358		protein_coding
Z	73086640	73031106	73041044	9939	ENSGALG00000053928		protein_coding
Z	73086640	73044144	73078196	34053	ENSGALG00000002318		protein_coding
Z	73086640	73087930	73097215	9286	ENSGALG00000065865		lncRNA
Z	73086640	73143826	73146916	3091	ENSGALG00000055896		lncRNA
Z	73086640	73078958	73099002	20045	ENSGALG00000063111		lncRNA
Z	73086640	73161866	73196905	35040	ENSGALG00000068402		lncRNA
Z	79719605	79598093	79656386	58294	ENSGALG00000067154		lncRNA
Z	79719605	79661550	79669704	8155	ENSGALG00000055281		lncRNA
Z	79719605	79598244	79669704	71461	ENSGALG00000056923		lncRNA
Z	79719605	79678200	79683266	5067	ENSGALG00000060524		lncRNA
Z	79719605	79728965	79828394	99430	ENSGALG00000059173		lncRNA
Z	79719605	79795916	79843106	47191	ENSGALG00000050850		lncRNA

## Sheet: Shank_SnpEff
Chromosome	Position	Id	Existing variation	n miss	allele1	allele0	af	Symbol	Gene	Region	p_wald
1	100867039	AX-75567130	rs315672273	1	T	C	0.497	-	-	-	3.57365e-09
1	100891125	AX-77278024	rs13910791	1	G	A	0.454	-	-	-	8.57256e-09
1	101106638	AX-75567681	rs316751385	2	G	A	0.398	-	-	-	5.00523e-09
1	101118339	AX-75567711	rs314056590	1	C	A	0.399	-	-	-	1.07147e-09
1	101122481	AX-75567723	rs314519631	0	A	G	0.397	-	-	-	1.84407e-09
1	101125117	AX-75567730	rs14864278	3	A	G	0.399	-	-	-	6.70272e-09
1	101130109	AX-75567738	rs315942549	0	C	T	0.341	-	-	-	1.60749e-08
1	101797118	AX-75187319	rs314943644	0	A	C	0.484	-	ENSGALG00000052081	lncRNA	1.80082e-08
1	101831504	AX-75187384	rs317749196	1	C	T	0.417	-	ENSGALG00000059189	lncRNA	4.65562e-08
2	38800153	AX-76086881	rs317918034	0	T	G	0.388	-	ENSGALG00000011428	protein_coding	4.91249e-10
2	38810475	AX-76086896	rs15086419	0	A	G	0.486	-	ENSGALG00000061050	lncRNA	2.80699e-10
3	32619803	AX-76456625	rs312538974	0	A	G	0.275	-	ENSGALG00000064783	lncRNA	1.2266e-08
Z	449035	AX-77222836	rs14688223	2	G	A	0.462	-	-	-	3.87939e-09
Z	617000	AX-77242959	rs316948879	1	T	C	0.098	NEDD4L	ENSGALG00000034584	protein_coding	3.97088e-08
Z	1675624	AX-77195123	rs313812070	0	T	C	0.366	-	-	-	3.87e-13
Z	2425666	AX-77205420	rs316272095	0	C	T	0.48	-	-	-	2.78772e-10
Z	2657208	AX-77208092	rs316802150	1	T	C	0.432	-	ENSGALG00000036775	protein_coding	4.05651e-08
Z	2668510	AX-77208113	rs312290387	1	G	T	0.48	-	ENSGALG00000036775	protein_coding	1.05757e-10
Z	2684131	AX-77208173	rs312776569	1	A	G	0.406	-	ENSGALG00000036775	protein_coding	6.0442e-12
Z	2723715	AX-77208655	rs316019569	0	T	C	0.499	-	ENSGALG00000036775	protein_coding	3.60722e-09
Z	2766276	AX-77209065	rs314449177	0	T	C	0.211	-	ENSGALG00000036775	protein_coding	9.7142e-09
Z	2793789	AX-77209236	rs14067089	1	C	T	0.406	-	ENSGALG00000036775	protein_coding	7.45123e-12
Z	2859423	AX-77209568	rs315940887	0	T	C	0.409	-	ENSGALG00000036775	protein_coding	2.3411e-11
Z	3648580	AX-77215741	rs314296618	0	C	A	0.469	RIT2	ENSGALG00000033353	protein_coding	8.51513e-08
Z	6585008	AX-77248110	rs316556179	0	G	A	0.417	CELF4	ENSGALG00000002413	protein_coding	1.56602e-08
Z	9051440	AX-77274226	rs317040602	0	A	G	0.462	-	ENSGALG00000027658	protein_coding	5.41653e-10
Z	9722472	AX-77275131	rs317014446	0	A	G	0.207	-	ENSGALG00000003168	protein_coding	1.59798e-08
Z	9729582	AX-77275141	rs312778317	0	C	T	0.207	-	ENSGALG00000003168	protein_coding	1.59798e-08
Z	9735986	AX-77275150	rs313576937	0	A	G	0.207	-	ENSGALG00000003168	protein_coding	1.59798e-08
Z	9801119	AX-77275237	rs313339367	0	G	A	0.218	SUB1	ENSGALG00000003248	protein_coding	7.13389e-13
Z	11112490	AX-77188831	rs317768383	0	A	C	0.24	-	-	-	2.53723e-08
Z	11122512	AX-77188839	rs14785738	1	C	T	0.357	-	-	-	7.08571e-09
Z	11126947	AX-77188840	rs314028136	1	C	A	0.24	-	-	-	2.44256e-08
Z	11143064	AX-77188852	rs315046732	0	C	T	0.256	-	ENSGALG00000059237	lncRNA	4.61437e-09
Z	11157982	AX-77188862	rs312743690	0	A	C	0.24	-	ENSGALG00000059237	lncRNA	1.22228e-08
Z	11218841	AX-77188913	rs317512813	1	G	A	0.319	SLC1A3	ENSGALG00000003582	protein_coding	2.39498e-11
Z	11231380	AX-77188925	rs313155065	1	G	A	0.321	SLC1A3	ENSGALG00000003582	protein_coding	5.19783e-12
Z	11231484	AX-77188926	rs316332707	0	A	C	0.32	SLC1A3	ENSGALG00000003582	protein_coding	4.93557e-12
Z	11253637	AX-77188947	rs316491665	1	G	A	0.338	U1	ENSGALG00000017953	snRNA	7.80554e-19
Z	11274670	AX-77188964	rs316999767	2	A	G	0.247	-	ENSGALG00000059154	lncRNA	5.9838e-08
Z	11283155	AX-80908568	rs312804934	3	A	T	0.299	-	ENSGALG00000059154	lncRNA	4.96298e-08
Z	12155965	AX-77189871	rs314999574	1	G	A	0.128	OSMR	ENSGALG00000003747	protein_coding	9.32945e-13
Z	12165821	AX-77189886	rs14786614	0	A	G	0.32	OSMR	ENSGALG00000003747	protein_coding	6.73003e-11
Z	12181739	AX-77189914	rs312935506	0	T	C	0.225	OSMR	ENSGALG00000003747	protein_coding	5.1913e-08
Z	12208016	AX-77189951	rs317151148	1	A	G	0.23	RICTOR	ENSGALG00000003775	protein_coding	4.09666e-09
Z	12254700	AX-80973855	rs316359085	2	G	C	0.149	RICTOR	ENSGALG00000003775	protein_coding	1.00909e-08
Z	16798593	AX-77195021	rs317806959	0	A	G	0.051	SKIV2L1	ENSGALG00000014708	protein_coding	1.61478e-08
Z	16807993	AX-77195036	rs314002405	0	G	A	0.053	SKIV2L2	ENSGALG00000014709	protein_coding	6.65846e-13
Z	16812449	AX-77195043	rs313637248	0	A	G	0.134	PLPP1	ENSGALG00000014711	protein_coding	1.27803e-10
Z	16813739	AX-77195046	rs315812957	1	A	G	0.137	PLPP1	ENSGALG00000014711	protein_coding	6.49596e-11
Z	16815339	AX-77195048	rs313006529	0	C	T	0.134	PLPP1	ENSGALG00000014711	protein_coding	1.27803e-10
Z	16818395	AX-77195053	rs314709637	1	C	T	0.224	PLPP1	ENSGALG00000014711	protein_coding	9.86535e-08
Z	16830690	AX-77195069	rs317651446	2	T	C	0.11	PLPP1	ENSGALG00000014711	protein_coding	5.04317e-14
Z	18925613	AX-77197694	rs314209822	3	A	G	0.467	-	ENSGALG00000067139	lncRNA	3.32492e-10
Z	18930383	AX-77197701	rs317378185	2	A	C	0.45	-	ENSGALG00000014732	protein_coding	1.59253e-10
Z	18936710	AX-77197706	rs318095075	0	T	C	0.467	-	ENSGALG00000014732	protein_coding	5.14354e-10
Z	18969905	AX-77197749	rs317164227	0	T	C	0.228	-	ENSGALG00000014732	protein_coding	2.54686e-08
Z	19016911	AX-77197822	rs313641001	0	T	C	0.336	SMIM15	ENSGALG00000023443	protein_coding	4.40016e-08
Z	21157453	AX-77200719	rs317023350	0	G	A	0.44	-	ENSGALG00000014784	protein_coding	1.1355e-08
Z	24906496	AX-77206200	rs14760173	3	A	G	0.463	-	ENSGALG00000015020	protein_coding	3.98346e-08
Z	26604481	AX-77207628	rs314827007	1	G	A	0.193	KCNV2	ENSGALG00000010173	protein_coding	1.41229e-17
Z	27807851	AX-77208496	rs315365565	1	G	A	0.207	-	ENSGALG00000015045	protein_coding	6.77079e-09
Z	31545096	AX-77210939	rs16123469	1	C	T	0.425	NFIB	ENSGALG00000005441	protein_coding	3.53077e-08
Z	31609267	AX-77211016	rs314007636	0	C	T	0.29	-	ENSGALG00000066610	lncRNA	7.46421e-10
Z	31613677	AX-77211025	rs316094567	3	T	C	0.297	-	-	-	1.74119e-10
Z	31674925	AX-77211093	rs314911199	0	G	A	0.209	ZDHHC21	ENSGALG00000027428	protein_coding	1.74181e-09
Z	31684697	AX-77211108	rs313824691	1	C	T	0.185	ZDHHC21	ENSGALG00000027428	protein_coding	1.64127e-12
Z	31695211	AX-77211126	rs316527742	0	C	A	0.175	ZDHHC21	ENSGALG00000027428	protein_coding	4.01342e-12
Z	31699989	AX-77211132	rs315330224	0	G	A	0.172	ZDHHC21	ENSGALG00000027428	protein_coding	8.80001e-11
Z	31735021	AX-77211192	rs314381590	2	G	A	0.23	-	ENSGALG00000005426	protein_coding	1.44322e-16
Z	31741269	AX-77211202	rs313733337	2	C	A	0.178	-	ENSGALG00000005426	protein_coding	3.08977e-12
Z	31746565	AX-77211209	rs14778213	2	T	C	0.18	-	ENSGALG00000005426	protein_coding	1.10156e-15
Z	32120469	AX-77211742	rs14762820	2	G	A	0.255	-	ENSGALG00000015103	protein_coding	3.54206e-12
Z	32280857	AX-77211917	rs16766761	0	A	G	0.36	-	ENSGALG00000054261	lncRNA	3.12086e-10
Z	32286723	AX-77211925	rs314291031	0	T	C	0.285	-	-	-	1.03809e-08
Z	32288620	AX-77211928	rs14762737	2	T	C	0.283	-	-	-	1.30141e-08
Z	32298446	AX-77211944	rs16108431	2	C	A	0.328	-	-	-	4.4773e-08
Z	32339930	AX-77212008	rs313521224	0	G	A	0.183	BNC2	ENSGALG00000015101	protein_coding	9.86276e-12
Z	32613771	AX-77212407	rs316315248	0	T	C	0.444	BNC2	ENSGALG00000015101	protein_coding	1.56395e-10
Z	33242701	AX-77213302	rs313519610	0	A	G	0.309	-	ENSGALG00000020554	protein_coding	4.98811e-09
Z	39260412	AX-77219933	rs14787039	1	C	T	0.341	TLE1	ENSGALG00000012575	protein_coding	6.23784e-08
Z	39814782	AX-77220351	rs312838980	0	A	C	0.335	-	-	-	3.65552e-11
Z	39835702	AX-80789210	rs313162531	1	A	T	0.348	FRMD3	ENSGALG00000012577	protein_coding	3.9732e-08
Z	39932950	AX-77220527	rs14787366	1	A	G	0.186	FRMD3	ENSGALG00000012577	protein_coding	2.2235e-11
Z	39936004	AX-77220529	rs313149100	0	T	G	0.312	FRMD3	ENSGALG00000012577	protein_coding	5.26518e-11
Z	41169561	AX-77221697	rs313293917	0	A	G	0.051	-	ENSGALG00000047499	protein_coding	1.61478e-08
Z	41191061	AX-77221715	rs314545088	1	A	G	0.408	-	-	-	1.69037e-08
Z	44105778	AX-77223188	rs313817967	1	T	G	0.431	SYK	ENSGALG00000015216	protein_coding	2.21763e-12
Z	44128619	AX-77223222	rs312550284	0	C	T	0.431	TPPP2	ENSGALG00000015213	protein_coding	8.78575e-10
Z	46085374	AX-77225176	rs317764439	0	T	C	0.051	REEP5	ENSGALG00000023157	protein_coding	1.61478e-08
Z	46390851	AX-77225662	rs315153741	0	T	C	0.257	EPB41L4A	ENSGALG00000000234	protein_coding	2.01325e-16
Z	46602544	AX-77225975	rs315938989	1	T	C	0.438	STARD4	ENSGALG00000000241	protein_coding	8.7799e-10
Z	46611014	AX-77225983	rs317343069	3	T	C	0.43	-	-	-	1.48642e-09
Z	46652225	AX-77226041	rs312511149	0	C	T	0.442	CAMK4	ENSGALG00000000244	protein_coding	6.08118e-08
Z	46762351	AX-77226193	rs314740629	0	G	A	0.377	CAMK4	ENSGALG00000000244	protein_coding	5.14295e-27
Z	46778189	AX-77226213	rs312988458	0	T	C	0.451	CAMK4	ENSGALG00000000244	protein_coding	7.69057e-08
Z	46780656	AX-77226216	rs15597257	0	T	G	0.478	CAMK4	ENSGALG00000000244	protein_coding	1.07021e-12
Z	50220600	AX-77229473	rs313646724	0	T	C	0.461	-	ENSGALG00000015256	protein_coding	1.44124e-10
Z	59956691	AX-77242728	rs14748922	0	A	C	0.482	-	ENSGALG00000014648	protein_coding	2.51219e-09
Z	69947261	AX-77256693	rs316149710	0	C	A	0.111	-	-	-	1.29783e-08
Z	69950906	AX-77256697	rs313146413	0	A	G	0.111	-	-	-	1.29783e-08
Z	72066856	AX-77260603	rs314605914	0	C	T	0.108	-	ENSGALG00000055579	lncRNA	6.90749e-10
Z	72613815	AX-77261535	rs314497971	2	T	C	0.407	-	-	-	7.03684e-12
Z	72782566	AX-77261851	rs317424575	0	G	A	0.432	SEMA6A	ENSGALG00000002294	protein_coding	1.8981e-20
Z	72782566	AX-77261851	rs317424575	0	G	A	0.432	SEMA6A	ENSGALG00000002294	protein_coding	8.12971e-18
Z	72784311	AX-77261852	rs316029115	0	T	C	0.431	SEMA6A	ENSGALG00000002294	protein_coding	5.75726e-08
Z	72799939	AX-77261894	rs16778712	0	C	A	0.313	SEMA6A	ENSGALG00000002294	protein_coding	4.54742e-08
Z	73062214	AX-77262520	rs314015299	0	G	A	0.257	LVRN	ENSGALG00000002318	protein_coding	2.75247e-12
Z	78827158	AX-77265023	rs313892364	0	T	C	0.405	MTAP	ENSGALG00000008174	protein_coding	2.75247e-12
Z	78830675	AX-77265037	rs314821369	1	G	A	0.406	MTAP	ENSGALG00000008174	protein_coding	6.52668e-08
Z	78977254	AX-77265413	rs314155858	2	C	T	0.36	TRIM36	ENSGALG00000008188	protein_coding	2.10818e-08
Z	79044420	AX-77265696	rs317280900	0	T	C	0.304	-	ENSGALG00000045092	protein_coding	2.45675e-09
Z	79064323	AX-77265782	rs316240897	0	T	C	0.421	-	ENSGALG00000045092	protein_coding	7.95186e-08

## Sheet: Shank_GALLO
Chromosome	Position	Start_pos	End_pos	Width	Gene_id	Gene_name	Gene_biotype
1	100867039	100750283	100767302	17020	ENSGALG00000028290	C21orf91
1	100867039	100912366	100957507	45142	ENSGALG00000015720	CHODL	protein_coding
1	100867039	100944039	101000744	56706	ENSGALG00000015730	TMPRSS15	protein_coding
1	100867039	100776939	100787088	10150	ENSGALG00000058053		lncRNA
1	100867039	100816329	100817608	1280	ENSGALG00000059401		lncRNA
1	100867039	100799785	100839321	39537	ENSGALG00000061326		lncRNA
1	100891125	100912366	100957507	45142	ENSGALG00000015720	CHODL	protein_coding
1	100891125	100944039	101000744	56706	ENSGALG00000015730	TMPRSS15	protein_coding
1	100891125	100816329	100817608	1280	ENSGALG00000059401		lncRNA
1	100891125	100799785	100839321	39537	ENSGALG00000061326		lncRNA
1	101106638	101049184	101051084	1901	ENSGALG00000060863		lncRNA
1	101118339	101049184	101051084	1901	ENSGALG00000060863		lncRNA
1	101122481	101049184	101051084	1901	ENSGALG00000060863		lncRNA
1	101125117	101049184	101051084	1901	ENSGALG00000060863		lncRNA
1	101130109	101049184	101051084	1901	ENSGALG00000060863		lncRNA
1	101797118	101763794	101810449	46656	ENSGALG00000052081		lncRNA
1	101797118	101635281	101700816	65536	ENSGALG00000064892		lncRNA
1	101797118	101687922	101762268	74347	ENSGALG00000057042		lncRNA
1	101797118	101750824	101768330	17507	ENSGALG00000058397		lncRNA
1	101797118	101793994	101828571	34578	ENSGALG00000059189		lncRNA
1	101797118	101844088	101884979	40892	ENSGALG00000048133	NCAM2	lncRNA
1	101797118	101866410	101872041	5632	ENSGALG00000047373		lncRNA
1	101831504	101763794	101810449	46656	ENSGALG00000052081		lncRNA
1	101831504	101687922	101762268	74347	ENSGALG00000057042		lncRNA
1	101831504	101750824	101768330	17507	ENSGALG00000058397		lncRNA
1	101831504	101793994	101828571	34578	ENSGALG00000059189		lncRNA
1	101831504	101844088	101884979	40892	ENSGALG00000048133	NCAM2	lncRNA
1	101831504	101866410	101872041	5632	ENSGALG00000047373		lncRNA
2	38800153	38726415	38788844	62430	ENSGALG00000025811	CMC1
2	38800153	38853263	39549007	695745	ENSGALG00000011439	RBMS3
2	38800153	38774532	38800954	26423	ENSGALG00000011428		protein_coding
2	38800153	38801899	38852014	50116	ENSGALG00000061050		lncRNA
2	38810475	38726415	38788844	62430	ENSGALG00000025811	CMC1
2	38810475	38853263	39549007	695745	ENSGALG00000011439	RBMS3
2	38810475	38774532	38800954	26423	ENSGALG00000011428		protein_coding
2	38810475	38801899	38852014	50116	ENSGALG00000061050		lncRNA
3	32619803	32394497	32555763	161267	ENSGALG00000032640	CRIM1
3	32619803	32583302	32585086	1785	ENSGALG00000064395		lncRNA
3	32619803	32556584	32663246	106663	ENSGALG00000064783		lncRNA
3	32619803	32578302	32592093	13792	ENSGALG00000063388		lncRNA
Z	449035	334175	366765	32591	ENSGALG00000030834	ATP8B1
Z	449035	380910	395368	14459	ENSGALG00000038461	FECH
Z	449035	366987	378601	11615	ENSGALG00000040506	NARS
Z	449035	434806	440594	5789	ENSGALG00000039151	ST8SIA3
Z	449035	477180	592325	115146	ENSGALG00000032776	WDR7
Z	449035	408419	424419	16001	ENSGALG00000035751		protein_coding
Z	449035	397275	401642	4368	ENSGALG00000056230		lncRNA
Z	449035	425932	429893	3962	ENSGALG00000055584		lncRNA
Z	617000	612853	743131	130279	ENSGALG00000034584	NEDD4L
Z	617000	593153	608770	15618	ENSGALG00000033862	TXNL1
Z	617000	477180	592325	115146	ENSGALG00000032776	WDR7
Z	1675624	1757656	1765539	7884	ENSGALG00000034801	HDHD2
Z	1675624	1754055	1757136	3082	ENSGALG00000061068	IER3IP1
Z	1675624	1717836	1743586	25751	ENSGALG00000051844		protein_coding
Z	1675624	1764179	1782275	18097	ENSGALG00000041882		protein_coding
Z	1675624	1751212	1753830	2619	ENSGALG00000056293		lncRNA
Z	1675624	1747043	1752817	5775	ENSGALG00000057368		lncRNA
Z	2425666	2278801	2391348	112548	ENSGALG00000035595		protein_coding
Z	2425666	2409847	2414066	4220	ENSGALG00000067261		lncRNA
Z	2425666	2493499	2516751	23253	ENSGALG00000066734		lncRNA
Z	2425666	2498419	2586822	88404	ENSGALG00000047288		lncRNA
Z	2657208	2630872	2897966	267095	ENSGALG00000036775		protein_coding
Z	2657208	2498419	2586822	88404	ENSGALG00000047288		lncRNA
Z	2668510	2630872	2897966	267095	ENSGALG00000036775		protein_coding
Z	2668510	2498419	2586822	88404	ENSGALG00000047288		lncRNA
Z	2684131	2630872	2897966	267095	ENSGALG00000036775		protein_coding
Z	2684131	2498419	2586822	88404	ENSGALG00000047288		lncRNA
Z	2723715	2630872	2897966	267095	ENSGALG00000036775		protein_coding
Z	2766276	2630872	2897966	267095	ENSGALG00000036775		protein_coding
Z	2793789	2630872	2897966	267095	ENSGALG00000036775		protein_coding
Z	2859423	2630872	2897966	267095	ENSGALG00000036775		protein_coding
Z	2859423	2898277	2952769	54493	ENSGALG00000064734		lncRNA
Z	6585008	6157422	6877530	720109	ENSGALG00000002413	CELF4
Z	9051440	9136579	9142909	6331	ENSGALG00000021848	AVDL
Z	9051440	9148648	9150391	1744	ENSGALG00000028039	AVR2
Z	9051440	9056639	9060565	3927	ENSGALG00000005194	CD72
Z	9051440	9066022	9069155	3134	ENSGALG00000002383	CD72L1
Z	9051440	9061258	9066903	5646	ENSGALG00000021353	CD72L2
Z	9051440	9092393	9093491	1099	ENSGALG00000027418	HINT1
Z	9051440	9111152	9116314	5163	ENSGALG00000068342	MSMP
Z	9051440	9116265	9125934	9670	ENSGALG00000002394	RGP1
Z	9051440	9087915	9092121	4207	ENSGALG00000025868	TAF1C
Z	9051440	9025005	9030767	5763	ENSGALG00000027747	TROJANZ
Z	9051440	9003129	9024952	21824	ENSGALG00000021355		protein_coding
Z	9051440	9079664	9087653	7990	ENSGALG00000002386		protein_coding
Z	9051440	9069756	9071860	2105	ENSGALG00000029035		protein_coding
Z	9051440	9094801	9097680	2880	ENSGALG00000055368		protein_coding
Z	9051440	9097300	9106888	9589	ENSGALG00000027630		protein_coding
Z	9051440	9125958	9135874	9917	ENSGALG00000002412		protein_coding
Z	9051440	8946644	9000389	53746	ENSGALG00000002371		protein_coding
Z	9051440	9145221	9146615	1395	ENSGALG00000026655		protein_coding
Z	9051440	9047866	9056464	8599	ENSGALG00000027658		protein_coding
Z	9051440	9033288	9039414	6127	ENSGALG00000045280		protein_coding
Z	9722472	9780966	9781102	137	ENSGALG00000024592	SNORA66
Z	9722472	9800783	9817027	16245	ENSGALG00000003248	SUB1
Z	9722472	9753062	9793347	40286	ENSGALG00000003235	ZFR2
Z	9722472	9664867	9697293	32427	ENSGALG00000028267		protein_coding
Z	9722472	9709200	9742423	33224	ENSGALG00000003168		protein_coding
Z	9722472	9793837	9796769	2933	ENSGALG00000056533		lncRNA
Z	9722472	9796931	9799357	2427	ENSGALG00000063542		lncRNA
Z	9722472	9797599	9799600	2002	ENSGALG00000068404		lncRNA
Z	9729582	9780966	9781102	137	ENSGALG00000024592	SNORA66
Z	9729582	9800783	9817027	16245	ENSGALG00000003248	SUB1
Z	9729582	9753062	9793347	40286	ENSGALG00000003235	ZFR2
Z	9729582	9664867	9697293	32427	ENSGALG00000028267		protein_coding
Z	9729582	9709200	9742423	33224	ENSGALG00000003168		protein_coding
Z	9729582	9793837	9796769	2933	ENSGALG00000056533		lncRNA
Z	9729582	9796931	9799357	2427	ENSGALG00000063542		lncRNA
Z	9729582	9797599	9799600	2002	ENSGALG00000068404		lncRNA
Z	11112490	10990234	11023277	33044	ENSGALG00000003558	NADK2
Z	11112490	11026129	11066582	40454	ENSGALG00000021304	RANBP3L
Z	11112490	11170522	11234916	64395	ENSGALG00000003582	SLC1A3
Z	11112490	11147943	11153059	5117	ENSGALG00000059237		lncRNA
Z	11112490	11163450	11165311	1862	ENSGALG00000056164		lncRNA
Z	11122512	10990234	11023277	33044	ENSGALG00000003558	NADK2
Z	11122512	11026129	11066582	40454	ENSGALG00000021304	RANBP3L
Z	11122512	11170522	11234916	64395	ENSGALG00000003582	SLC1A3
Z	11122512	11147943	11153059	5117	ENSGALG00000059237		lncRNA
Z	11122512	11163450	11165311	1862	ENSGALG00000056164		lncRNA
Z	11126947	11026129	11066582	40454	ENSGALG00000021304	RANBP3L
Z	11126947	11170522	11234916	64395	ENSGALG00000003582	SLC1A3
Z	11126947	11147943	11153059	5117	ENSGALG00000059237		lncRNA
Z	11126947	11163450	11165311	1862	ENSGALG00000056164		lncRNA
Z	11143064	11026129	11066582	40454	ENSGALG00000021304	RANBP3L
Z	11143064	11170522	11234916	64395	ENSGALG00000003582	SLC1A3
Z	11143064	11147943	11153059	5117	ENSGALG00000059237		lncRNA
Z	11143064	11163450	11165311	1862	ENSGALG00000056164		lncRNA
Z	11157982	11026129	11066582	40454	ENSGALG00000021304	RANBP3L
Z	11157982	11170522	11234916	64395	ENSGALG00000003582	SLC1A3
Z	11157982	11147943	11153059	5117	ENSGALG00000059237		lncRNA
Z	11157982	11163450	11165311	1862	ENSGALG00000056164		lncRNA
Z	11218841	11170522	11234916	64395	ENSGALG00000003582	SLC1A3
Z	11218841	11258541	11258703	163	ENSGALG00000017953	U1
Z	11218841	11147943	11153059	5117	ENSGALG00000059237		lncRNA
Z	11218841	11163450	11165311	1862	ENSGALG00000056164		lncRNA
Z	11218841	11265515	11287394	21880	ENSGALG00000059154		lncRNA
Z	11231380	11170522	11234916	64395	ENSGALG00000003582	SLC1A3
Z	11231380	11258541	11258703	163	ENSGALG00000017953	U1
Z	11231380	11147943	11153059	5117	ENSGALG00000059237		lncRNA
Z	11231380	11163450	11165311	1862	ENSGALG00000056164		lncRNA
Z	11231380	11265515	11287394	21880	ENSGALG00000059154		lncRNA
Z	11231484	11170522	11234916	64395	ENSGALG00000003582	SLC1A3
Z	11231484	11258541	11258703	163	ENSGALG00000017953	U1
Z	11231484	11147943	11153059	5117	ENSGALG00000059237		lncRNA
Z	11231484	11163450	11165311	1862	ENSGALG00000056164		lncRNA
Z	11231484	11265515	11287394	21880	ENSGALG00000059154		lncRNA
Z	11253637	11170522	11234916	64395	ENSGALG00000003582	SLC1A3
Z	11253637	11258541	11258703	163	ENSGALG00000017953	U1
Z	11253637	11163450	11165311	1862	ENSGALG00000056164		lncRNA
Z	11253637	11265515	11287394	21880	ENSGALG00000059154		lncRNA
Z	11274670	11170522	11234916	64395	ENSGALG00000003582	SLC1A3
Z	11274670	11258541	11258703	163	ENSGALG00000017953	U1
Z	11274670	11358146	11457774	99629	ENSGALG00000003605		protein_coding
Z	11274670	11265515	11287394	21880	ENSGALG00000059154		lncRNA
Z	11283155	11170522	11234916	64395	ENSGALG00000003582	SLC1A3
Z	11283155	11258541	11258703	163	ENSGALG00000017953	U1
Z	11283155	11358146	11457774	99629	ENSGALG00000003605		protein_coding
Z	11283155	11265515	11287394	21880	ENSGALG00000059154		lncRNA
Z	12155965	12006884	12056905	50022	ENSGALG00000003733	LIFR
Z	12155965	12150145	12182413	32269	ENSGALG00000003747	OSMR
Z	12155965	12186974	12267919	80946	ENSGALG00000003775	RICTOR
Z	12155965	12074200	12078138	3939	ENSGALG00000057066		lncRNA
Z	12155965	12108670	12120008	11339	ENSGALG00000059791		lncRNA
Z	12155965	12182607	12186867	4261	ENSGALG00000058874		lncRNA
Z	12155965	12065265	12090514	25250	ENSGALG00000060263		lncRNA
Z	12155965	12090913	12105774	14862	ENSGALG00000066134		lncRNA
Z	12155965	12078548	12142143	63596	ENSGALG00000066660		lncRNA
Z	12181739	12186974	12267919	80946	ENSGALG00000003775	RICTOR
Z	12181739	12108670	12120008	11339	ENSGALG00000059791		lncRNA
Z	12181739	12182607	12186867	4261	ENSGALG00000058874		lncRNA
Z	12181739	12065265	12090514	25250	ENSGALG00000060263		lncRNA
Z	12181739	12090913	12105774	14862	ENSGALG00000066134		lncRNA
Z	12181739	12078548	12142143	63596	ENSGALG00000066660		lncRNA
Z	12208016	12270526	12333893	63368	ENSGALG00000003792	FYB1
Z	12208016	12150145	12182413	32269	ENSGALG00000003747	OSMR
Z	12208016	12186974	12267919	80946	ENSGALG00000003775	RICTOR
Z	12208016	12108670	12120008	11339	ENSGALG00000059791		lncRNA
Z	12208016	12182607	12186867	4261	ENSGALG00000058874		lncRNA
Z	12208016	12078548	12142143	63596	ENSGALG00000066660		lncRNA
Z	12254700	12270526	12333893	63368	ENSGALG00000003792	FYB1
Z	12254700	12150145	12182413	32269	ENSGALG00000003747	OSMR
Z	12254700	12186974	12267919	80946	ENSGALG00000003775	RICTOR
Z	12254700	12347159	12371160	24002	ENSGALG00000003803		protein_coding
Z	12254700	12182607	12186867	4261	ENSGALG00000058874		lncRNA
Z	16807993	16730309	16731647	1339	ENSGALG00000028595	CCNO
Z	16807993	16804833	16861294	56462	ENSGALG00000014711	PLPP1
Z	16807993	16761049	16805890	44842	ENSGALG00000014709	SKIV2L2
Z	16807993	16881713	16926082	44370	ENSGALG00000014712	SLC38A9
Z	16807993	16727771	16729429	1659	ENSGALG00000060958		protein_coding
Z	16807993	16737019	16761279	24261	ENSGALG00000014700		protein_coding
Z	16807993	16867213	16871461	4249	ENSGALG00000060948		lncRNA
Z	16807993	16874447	16879693	5247	ENSGALG00000062774		lncRNA
Z	16807993	16875756	16880337	4582	ENSGALG00000058807		lncRNA
Z	16812449	16730309	16731647	1339	ENSGALG00000028595	CCNO
Z	16812449	16804833	16861294	56462	ENSGALG00000014711	PLPP1
Z	16812449	16761049	16805890	44842	ENSGALG00000014709	SKIV2L2
Z	16812449	16881713	16926082	44370	ENSGALG00000014712	SLC38A9
Z	16812449	16727771	16729429	1659	ENSGALG00000060958		protein_coding
Z	16812449	16737019	16761279	24261	ENSGALG00000014700		protein_coding
Z	16812449	16867213	16871461	4249	ENSGALG00000060948		lncRNA
Z	16812449	16874447	16879693	5247	ENSGALG00000062774		lncRNA
Z	16812449	16875756	16880337	4582	ENSGALG00000058807		lncRNA
Z	16813739	16730309	16731647	1339	ENSGALG00000028595	CCNO
Z	16813739	16804833	16861294	56462	ENSGALG00000014711	PLPP1
Z	16813739	16761049	16805890	44842	ENSGALG00000014709	SKIV2L2
Z	16813739	16881713	16926082	44370	ENSGALG00000014712	SLC38A9
Z	16813739	16727771	16729429	1659	ENSGALG00000060958		protein_coding
Z	16813739	16737019	16761279	24261	ENSGALG00000014700		protein_coding
Z	16813739	16867213	16871461	4249	ENSGALG00000060948		lncRNA
Z	16813739	16874447	16879693	5247	ENSGALG00000062774		lncRNA
Z	16813739	16875756	16880337	4582	ENSGALG00000058807		lncRNA
Z	16815339	16730309	16731647	1339	ENSGALG00000028595	CCNO
Z	16815339	16804833	16861294	56462	ENSGALG00000014711	PLPP1
Z	16815339	16761049	16805890	44842	ENSGALG00000014709	SKIV2L2
Z	16815339	16881713	16926082	44370	ENSGALG00000014712	SLC38A9
Z	16815339	16727771	16729429	1659	ENSGALG00000060958		protein_coding
Z	16815339	16737019	16761279	24261	ENSGALG00000014700		protein_coding
Z	16815339	16867213	16871461	4249	ENSGALG00000060948		lncRNA
Z	16815339	16874447	16879693	5247	ENSGALG00000062774		lncRNA
Z	16815339	16875756	16880337	4582	ENSGALG00000058807		lncRNA
Z	16818395	16730309	16731647	1339	ENSGALG00000028595	CCNO
Z	16818395	16804833	16861294	56462	ENSGALG00000014711	PLPP1
Z	16818395	16761049	16805890	44842	ENSGALG00000014709	SKIV2L2
Z	16818395	16881713	16926082	44370	ENSGALG00000014712	SLC38A9
Z	16818395	16727771	16729429	1659	ENSGALG00000060958		protein_coding
Z	16818395	16737019	16761279	24261	ENSGALG00000014700		protein_coding
Z	16818395	16867213	16871461	4249	ENSGALG00000060948		lncRNA
Z	16818395	16874447	16879693	5247	ENSGALG00000062774		lncRNA
Z	16818395	16875756	16880337	4582	ENSGALG00000058807		lncRNA
Z	16822234	16730309	16731647	1339	ENSGALG00000028595	CCNO
Z	16822234	16804833	16861294	56462	ENSGALG00000014711	PLPP1
Z	16822234	16761049	16805890	44842	ENSGALG00000014709	SKIV2L2
Z	16822234	16881713	16926082	44370	ENSGALG00000014712	SLC38A9
Z	16822234	16727771	16729429	1659	ENSGALG00000060958		protein_coding
Z	16822234	16737019	16761279	24261	ENSGALG00000014700		protein_coding
Z	16822234	16867213	16871461	4249	ENSGALG00000060948		lncRNA
Z	16822234	16874447	16879693	5247	ENSGALG00000062774		lncRNA
Z	16822234	16875756	16880337	4582	ENSGALG00000058807		lncRNA
Z	16830690	16730309	16731647	1339	ENSGALG00000028595	CCNO
Z	16830690	16929407	16975782	46376	ENSGALG00000014713	DDX4
Z	16830690	16804833	16861294	56462	ENSGALG00000014711	PLPP1
Z	16830690	16761049	16805890	44842	ENSGALG00000014709	SKIV2L2
Z	16830690	16881713	16926082	44370	ENSGALG00000014712	SLC38A9
Z	16830690	16737019	16761279	24261	ENSGALG00000014700		protein_coding
Z	16830690	16867213	16871461	4249	ENSGALG00000060948		lncRNA
Z	16830690	16874447	16879693	5247	ENSGALG00000062774		lncRNA
Z	16830690	16875756	16880337	4582	ENSGALG00000058807		lncRNA
Z	18925613	18853492	18874904	21413	ENSGALG00000014729	DEPDC1B
Z	18925613	18876435	18908652	32218	ENSGALG00000014730	ELOVL7
Z	18925613	18970572	19019169	48598	ENSGALG00000066301	NDUFAF2
Z	18925613	19016344	19020550	4207	ENSGALG00000023443	SMIM15
Z	18925613	18930876	18970448	39573	ENSGALG00000014732		protein_coding
Z	18925613	18919786	18928510	8725	ENSGALG00000067139		lncRNA
Z	18925613	18874865	18874929	65	ENSGALG00000025261		miRNA
Z	18930383	18853492	18874904	21413	ENSGALG00000014729	DEPDC1B
Z	18930383	18876435	18908652	32218	ENSGALG00000014730	ELOVL7
Z	18930383	18970572	19019169	48598	ENSGALG00000066301	NDUFAF2
Z	18930383	19016344	19020550	4207	ENSGALG00000023443	SMIM15
Z	18930383	18930876	18970448	39573	ENSGALG00000014732		protein_coding
Z	18930383	18919786	18928510	8725	ENSGALG00000067139		lncRNA
Z	18930383	18874865	18874929	65	ENSGALG00000025261		miRNA
Z	18936710	18853492	18874904	21413	ENSGALG00000014729	DEPDC1B
Z	18936710	18876435	18908652	32218	ENSGALG00000014730	ELOVL7
Z	18936710	18970572	19019169	48598	ENSGALG00000066301	NDUFAF2
Z	18936710	19016344	19020550	4207	ENSGALG00000023443	SMIM15
Z	18936710	18930876	18970448	39573	ENSGALG00000014732		protein_coding
Z	18936710	18919786	18928510	8725	ENSGALG00000067139		lncRNA
Z	18936710	18874865	18874929	65	ENSGALG00000025261		miRNA
Z	18969905	18853492	18874904	21413	ENSGALG00000014729	DEPDC1B
Z	18969905	18876435	18908652	32218	ENSGALG00000014730	ELOVL7
Z	18969905	18970572	19019169	48598	ENSGALG00000066301	NDUFAF2
Z	18969905	19016344	19020550	4207	ENSGALG00000023443	SMIM15
Z	18969905	18930876	18970448	39573	ENSGALG00000014732		protein_coding
Z	18969905	18919786	18928510	8725	ENSGALG00000067139		lncRNA
Z	18969905	18874865	18874929	65	ENSGALG00000025261		miRNA
Z	19016911	18970572	19019169	48598	ENSGALG00000066301	NDUFAF2
Z	19016911	19016344	19020550	4207	ENSGALG00000023443	SMIM15
Z	19016911	19094828	19204896	110069	ENSGALG00000014734		protein_coding
Z	19016911	18930876	18970448	39573	ENSGALG00000014732		protein_coding
Z	19016911	18919786	18928510	8725	ENSGALG00000067139		lncRNA
Z	21157453	21008248	21295113	286866	ENSGALG00000014784		protein_coding
Z	24906496	24897043	24901698	4656	ENSGALG00000015021	TMEM174
Z	24906496	24901367	24918459	17093	ENSGALG00000015020		protein_coding
Z	24906496	24928780	24970305	41526	ENSGALG00000044064		protein_coding
Z	24906496	24802795	24807856	5062	ENSGALG00000052266		lncRNA
Z	24906496	24918554	24920498	1945	ENSGALG00000059379		lncRNA
Z	24906496	24832830	24856386	23557	ENSGALG00000067210		lncRNA
Z	24906496	24877742	24892157	14416	ENSGALG00000060761		lncRNA
Z	24906496	24970233	25022313	52081	ENSGALG00000015019		protein_coding
Z	26604481	26605734	26611595	5862	ENSGALG00000010173	KCNV2
Z	26604481	26628902	26654019	25118	ENSGALG00000010178	PUM3
Z	26604481	26672642	26796743	124102	ENSGALG00000010179	RFX3
Z	26604481	26557351	26572224	14874	ENSGALG00000010166	VLDLR
Z	26604481	26468807	26537181	68375	ENSGALG00000056126		lncRNA
Z	26604481	26552738	26554994	2257	ENSGALG00000059329		lncRNA
Z	26604481	26555044	26556299	1256	ENSGALG00000058670		lncRNA
Z	26604481	26510730	26524451	13722	ENSGALG00000065185		lncRNA
Z	26604481	26555045	26557238	2194	ENSGALG00000057134		lncRNA
Z	27807851	27814356	27819702	5347	ENSGALG00000019756		protein_coding
Z	27807851	27800582	27811478	10897	ENSGALG00000015045		protein_coding
Z	27807851	27823640	27886895	63256	ENSGALG00000015050		protein_coding
Z	27807851	27712313	27764578	52266	ENSGALG00000015036		protein_coding
Z	27807851	27769856	27788241	18386	ENSGALG00000000438		protein_coding
Z	27807851	27706601	27708967	2367	ENSGALG00000057171		lncRNA
Z	27807851	27765568	27767060	1493	ENSGALG00000068121		lncRNA
Z	27807851	27794786	27799920	5135	ENSGALG00000061370		lncRNA
Z	27807851	27886989	27923941	36953	ENSGALG00000061644		lncRNA
Z	27807851	27711357	27711464	108	ENSGALG00000027292		miRNA
Z	31545096	31376183	31541289	165107	ENSGALG00000005441	NFIB
Z	31545096	31548048	31554526	6479	ENSGALG00000051724		lncRNA
Z	31545096	31557612	31560938	3327	ENSGALG00000045154		lncRNA
Z	31545096	31565806	31633401	67596	ENSGALG00000066610		lncRNA
Z	31545096	31598249	31636608	38360	ENSGALG00000062936		lncRNA
Z	31545096	31556099	31564912	8814	ENSGALG00000061354		lncRNA
Z	31545096	31572723	31595236	22514	ENSGALG00000066024		lncRNA
Z	31609267	31703660	31708308	4649	ENSGALG00000060895	CER1
Z	31609267	31376183	31541289	165107	ENSGALG00000005441	NFIB
Z	31609267	31663191	31700849	37659	ENSGALG00000027428	ZDHHC21
Z	31609267	31548048	31554526	6479	ENSGALG00000051724		lncRNA
Z	31609267	31557612	31560938	3327	ENSGALG00000045154		lncRNA
Z	31609267	31565806	31633401	67596	ENSGALG00000066610		lncRNA
Z	31609267	31598249	31636608	38360	ENSGALG00000062936		lncRNA
Z	31609267	31656630	31659054	2425	ENSGALG00000068418		lncRNA
Z	31609267	31556099	31564912	8814	ENSGALG00000061354		lncRNA
Z	31609267	31572723	31595236	22514	ENSGALG00000066024		lncRNA
Z	31674925	31703660	31708308	4649	ENSGALG00000060895	CER1
Z	31674925	31663191	31700849	37659	ENSGALG00000027428	ZDHHC21
Z	31674925	31715238	31774094	58857	ENSGALG00000005426		protein_coding
Z	31674925	31565806	31633401	67596	ENSGALG00000066610		lncRNA
Z	31674925	31598249	31636608	38360	ENSGALG00000062936		lncRNA
Z	31674925	31656630	31659054	2425	ENSGALG00000068418		lncRNA
Z	31674925	31572723	31595236	22514	ENSGALG00000066024		lncRNA
Z	31684697	31703660	31708308	4649	ENSGALG00000060895	CER1
Z	31684697	31663191	31700849	37659	ENSGALG00000027428	ZDHHC21
Z	31684697	31715238	31774094	58857	ENSGALG00000005426		protein_coding
Z	31684697	31565806	31633401	67596	ENSGALG00000066610		lncRNA
Z	31684697	31598249	31636608	38360	ENSGALG00000062936		lncRNA
Z	31684697	31656630	31659054	2425	ENSGALG00000068418		lncRNA
Z	31684697	31572723	31595236	22514	ENSGALG00000066024		lncRNA
Z	31695211	31703660	31708308	4649	ENSGALG00000060895	CER1
Z	31695211	31663191	31700849	37659	ENSGALG00000027428	ZDHHC21
Z	31695211	31715238	31774094	58857	ENSGALG00000005426		protein_coding
Z	31695211	31565806	31633401	67596	ENSGALG00000066610		lncRNA
Z	31695211	31598249	31636608	38360	ENSGALG00000062936		lncRNA
Z	31695211	31656630	31659054	2425	ENSGALG00000068418		lncRNA
Z	31695211	31787037	31794818	7782	ENSGALG00000067219		lncRNA
Z	31695211	31572723	31595236	22514	ENSGALG00000066024		lncRNA
Z	31695211	31785559	31797038	11480	ENSGALG00000064940		lncRNA
Z	31699989	31703660	31708308	4649	ENSGALG00000060895	CER1
Z	31699989	31663191	31700849	37659	ENSGALG00000027428	ZDHHC21
Z	31699989	31715238	31774094	58857	ENSGALG00000005426		protein_coding
Z	31699989	31565806	31633401	67596	ENSGALG00000066610		lncRNA
Z	31699989	31598249	31636608	38360	ENSGALG00000062936		lncRNA
Z	31699989	31656630	31659054	2425	ENSGALG00000068418		lncRNA
Z	31699989	31787037	31794818	7782	ENSGALG00000067219		lncRNA
Z	31699989	31799239	31811731	12493	ENSGALG00000063711		lncRNA
Z	31699989	31785559	31797038	11480	ENSGALG00000064940		lncRNA
Z	31735021	31703660	31708308	4649	ENSGALG00000060895	CER1
Z	31735021	31832594	31904125	71532	ENSGALG00000005416	TTC39B
Z	31735021	31663191	31700849	37659	ENSGALG00000027428	ZDHHC21
Z	31735021	31715238	31774094	58857	ENSGALG00000005426		protein_coding
Z	31735021	31598249	31636608	38360	ENSGALG00000062936		lncRNA
Z	31735021	31656630	31659054	2425	ENSGALG00000068418		lncRNA
Z	31735021	31787037	31794818	7782	ENSGALG00000067219		lncRNA
Z	31735021	31799239	31811731	12493	ENSGALG00000063711		lncRNA
Z	31735021	31801641	31806567	4927	ENSGALG00000064080		lncRNA
Z	31735021	31785559	31797038	11480	ENSGALG00000064940		lncRNA
Z	31741269	31703660	31708308	4649	ENSGALG00000060895	CER1
Z	31741269	31832594	31904125	71532	ENSGALG00000005416	TTC39B
Z	31741269	31663191	31700849	37659	ENSGALG00000027428	ZDHHC21
Z	31741269	31715238	31774094	58857	ENSGALG00000005426		protein_coding
Z	31741269	31656630	31659054	2425	ENSGALG00000068418		lncRNA
Z	31741269	31787037	31794818	7782	ENSGALG00000067219		lncRNA
Z	31741269	31799239	31811731	12493	ENSGALG00000063711		lncRNA
Z	31741269	31801641	31806567	4927	ENSGALG00000064080		lncRNA
Z	31741269	31785559	31797038	11480	ENSGALG00000064940		lncRNA
Z	31746565	31703660	31708308	4649	ENSGALG00000060895	CER1
Z	31746565	31832594	31904125	71532	ENSGALG00000005416	TTC39B
Z	31746565	31663191	31700849	37659	ENSGALG00000027428	ZDHHC21
Z	31746565	31715238	31774094	58857	ENSGALG00000005426		protein_coding
Z	31746565	31656630	31659054	2425	ENSGALG00000068418		lncRNA
Z	31746565	31787037	31794818	7782	ENSGALG00000067219		lncRNA
Z	31746565	31799239	31811731	12493	ENSGALG00000063711		lncRNA
Z	31746565	31801641	31806567	4927	ENSGALG00000064080		lncRNA
Z	31746565	31785559	31797038	11480	ENSGALG00000064940		lncRNA
Z	32120469	31978606	32231954	253349	ENSGALG00000015103		protein_coding
Z	32120469	32214683	32229754	15072	ENSGALG00000053886		protein_coding
Z	32280857	32325401	32691999	366599	ENSGALG00000015101	BNC2
Z	32280857	31978606	32231954	253349	ENSGALG00000015103		protein_coding
Z	32280857	32214683	32229754	15072	ENSGALG00000053886		protein_coding
Z	32280857	32232628	32244455	11828	ENSGALG00000057610		lncRNA
Z	32280857	32258316	32275236	16921	ENSGALG00000060431		lncRNA
Z	32280857	32258316	32264500	6185	ENSGALG00000065795		lncRNA
Z	32280857	32274614	32281616	7003	ENSGALG00000054261		lncRNA
Z	32280857	32310284	32310375	92	ENSGALG00000025350		miRNA
Z	32286723	32325401	32691999	366599	ENSGALG00000015101	BNC2
Z	32286723	31978606	32231954	253349	ENSGALG00000015103		protein_coding
Z	32286723	32214683	32229754	15072	ENSGALG00000053886		protein_coding
Z	32286723	32232628	32244455	11828	ENSGALG00000057610		lncRNA
Z	32286723	32258316	32275236	16921	ENSGALG00000060431		lncRNA
Z	32286723	32258316	32264500	6185	ENSGALG00000065795		lncRNA
Z	32286723	32274614	32281616	7003	ENSGALG00000054261		lncRNA
Z	32286723	32310284	32310375	92	ENSGALG00000025350		miRNA
Z	32288620	32325401	32691999	366599	ENSGALG00000015101	BNC2
Z	32288620	31978606	32231954	253349	ENSGALG00000015103		protein_coding
Z	32288620	32214683	32229754	15072	ENSGALG00000053886		protein_coding
Z	32288620	32232628	32244455	11828	ENSGALG00000057610		lncRNA
Z	32288620	32258316	32275236	16921	ENSGALG00000060431		lncRNA
Z	32288620	32258316	32264500	6185	ENSGALG00000065795		lncRNA
Z	32288620	32274614	32281616	7003	ENSGALG00000054261		lncRNA
Z	32288620	32310284	32310375	92	ENSGALG00000025350		miRNA
Z	32339930	32325401	32691999	366599	ENSGALG00000015101	BNC2
Z	32339930	32232628	32244455	11828	ENSGALG00000057610		lncRNA
Z	32339930	32258316	32275236	16921	ENSGALG00000060431		lncRNA
Z	32339930	32258316	32264500	6185	ENSGALG00000065795		lncRNA
Z	32339930	32274614	32281616	7003	ENSGALG00000054261		lncRNA
Z	32339930	32310284	32310375	92	ENSGALG00000025350		miRNA
Z	32613771	32325401	32691999	366599	ENSGALG00000015101	BNC2
Z	33242701	33118015	33548003	429989	ENSGALG00000020554		protein_coding
Z	39260412	39183574	39266405	82832	b	TLE1
Z	39260412	39171289	39173606	2318	ENSGALG00000066702		lncRNA
Z	39260412	39174751	39177737	2987	ENSGALG00000062070		lncRNA
Z	39260412	39124251	39175345	51095	ENSGALG00000052487		lncRNA
Z	39814782	39820443	39979242	158800	ENSGALG00000012577	FRMD3
Z	39814782	39727942	39767978	40037	ENSGALG00000012576		protein_coding
Z	39932950	39820443	39979242	158800	ENSGALG00000012577	FRMD3
Z	39932950	40025491	40048447	22957	ENSGALG00000012586	GKAP1
Z	39932950	39993682	40023101	29420	ENSGALG00000012585		protein_coding
Z	39932950	39979115	39991612	12498	ENSGALG00000012583		protein_coding
Z	39936004	39820443	39979242	158800	ENSGALG00000012577	FRMD3
Z	39936004	40025491	40048447	22957	ENSGALG00000012586	GKAP1
Z	39936004	39993682	40023101	29420	ENSGALG00000012585		protein_coding
Z	39936004	39979115	39991612	12498	ENSGALG00000012583		protein_coding
Z	44105778	44005183	44075676	70494	ENSGALG00000063503	DIRAS2
Z	44105778	44075437	44127397	51961	ENSGALG00000015216	SYK
Z	44105778	44133216	44154834	21619	ENSGALG00000015213	TPPP2
Z	44105778	44156958	44168145	11188	ENSGALG00000059601		lncRNA
Z	44128619	44218439	44329667	111229	ENSGALG00000021843	AUH
Z	44128619	44005183	44075676	70494	ENSGALG00000063503	DIRAS2
Z	44128619	44075437	44127397	51961	ENSGALG00000015216	SYK
Z	44128619	44133216	44154834	21619	ENSGALG00000015213	TPPP2
Z	44128619	44156958	44168145	11188	ENSGALG00000059601		lncRNA
Z	44128619	44209033	44213183	4151	ENSGALG00000063191		lncRNA
Z	44128619	44209621	44212164	2544	ENSGALG00000060759		lncRNA
Z	46390851	46254782	46397603	142822	ENSGALG00000000234	EPB41L4A
Z	46390851	46401487	46407136	5650	ENSGALG00000063508		lncRNA
Z	46390851	46422374	46437570	15197	ENSGALG00000056989		lncRNA
Z	46390851	46427434	46428752	1319	ENSGALG00000057013		lncRNA
Z	46390851	46435501	46440211	4711	ENSGALG00000052433		lncRNA
Z	46390851	46443328	46448841	5514	ENSGALG00000057592		lncRNA
Z	46390851	46411478	46462607	51130	ENSGALG00000063375		lncRNA
Z	46390851	46481953	46488130	6178	ENSGALG00000049323		lncRNA
Z	46390851	46452560	46503287	50728	ENSGALG00000058015		lncRNA
Z	46390851	46405786	46405917	132	ENSGALG00000025694		snoRNA
Z	46602544	46617236	46782896	165661	ENSGALG00000000244	CAMK4
Z	46602544	46523659	46544850	21192	ENSGALG00000027891	NREP
Z	46602544	46594763	46603605	8843	ENSGALG00000000241	STARD4
Z	46602544	46495852	46503283	7432	ENSGALG00000063417		lncRNA
Z	46602544	46570793	46582420	11628	ENSGALG00000060540		lncRNA
Z	46602544	46452560	46503287	50728	ENSGALG00000058015		lncRNA
Z	46602544	46546400	46590375	43976	ENSGALG00000052812		lncRNA
Z	46611014	46617236	46782896	165661	ENSGALG00000000244	CAMK4
Z	46611014	46523659	46544850	21192	ENSGALG00000027891	NREP
Z	46611014	46594763	46603605	8843	ENSGALG00000000241	STARD4
Z	46611014	46570793	46582420	11628	ENSGALG00000060540		lncRNA
Z	46611014	46546400	46590375	43976	ENSGALG00000052812		lncRNA
Z	46762351	46617236	46782896	165661	ENSGALG00000000244	CAMK4
Z	46762351	46811845	46842281	30437	ENSGALG00000000247	WDR36
Z	46762351	46842328	46845234	2907	ENSGALG00000059308		lncRNA
Z	46762351	46842314	46852523	10210	ENSGALG00000055627		lncRNA
Z	46778189	46617236	46782896	165661	ENSGALG00000000244	CAMK4
Z	46778189	46811845	46842281	30437	ENSGALG00000000247	WDR36
Z	46778189	46842328	46845234	2907	ENSGALG00000059308		lncRNA
Z	46778189	46842314	46852523	10210	ENSGALG00000055627		lncRNA
Z	46780656	46617236	46782896	165661	ENSGALG00000000244	CAMK4
Z	46780656	46811845	46842281	30437	ENSGALG00000000247	WDR36
Z	46780656	46842328	46845234	2907	ENSGALG00000059308		lncRNA
Z	46780656	46842314	46852523	10210	ENSGALG00000055627		lncRNA
Z	50220600	50108928	50124405	15478	ENSGALG00000015257		protein_coding
Z	50220600	50128861	50258083	129223	ENSGALG00000015256		protein_coding
Z	50220600	50292334	50330351	38018	ENSGALG00000061623		lncRNA
Z	50220600	50294698	50329983	35286	ENSGALG00000052197		lncRNA
Z	59956691	59892347	59896507	4161	ENSGALG00000014651	LYSMD3
Z	59956691	59921287	59930290	9004	ENSGALG00000014649	MBLAC2
Z	59956691	59940343	59957280	16938	ENSGALG00000014648		protein_coding
Z	59956691	59619642	59880071	260430	ENSGALG00000043556		protein_coding
Z	59956691	59899394	59921264	21871	ENSGALG00000064889		protein_coding
Z	59956691	59957733	59959811	2079	ENSGALG00000064863		lncRNA
Z	59956691	59960905	60061788	100884	ENSGALG00000056022		lncRNA
Z	72066856	71964123	72039733	75611	ENSGALG00000002250	DTWD2
Z	72066856	72042153	72043698	1546	ENSGALG00000056739		lncRNA
Z	72066856	72050360	72056406	6047	ENSGALG00000066101		lncRNA
Z	72066856	72051723	72056726	5004	ENSGALG00000067102		lncRNA
Z	72066856	72061006	72063207	2202	ENSGALG00000055579		lncRNA
Z	72066856	72109249	72116125	6877	ENSGALG00000067465		lncRNA
Z	72066856	72132808	72231058	98251	ENSGALG00000055410		lncRNA
Z	72613815	72569147	72570586	1440	ENSGALG00000055729		lncRNA
Z	72613815	72621882	72625627	3746	ENSGALG00000067320		lncRNA
Z	72613815	72688145	72690861	2717	ENSGALG00000068174		lncRNA
Z	72782566	72764786	72879255	114470	ENSGALG00000002294	SEMA6A
Z	72782566	72688145	72690861	2717	ENSGALG00000068174		lncRNA
Z	72784311	72884277	73029794	145518	ENSGALG00000002308	COMMD10
Z	72784311	72764786	72879255	114470	ENSGALG00000002294	SEMA6A
Z	72784311	72688145	72690861	2717	ENSGALG00000068174		lncRNA
Z	78827158	78846780	78856728	9949	ENSGALG00000034505	CDKN2A
Z	78827158	78858726	78862135	3410	ENSGALG00000026137	CDKN2B
Z	78827158	78787884	78841423	53540	ENSGALG00000008174	MTAP
Z	78827158	78742020	78745429	3410	ENSGALG00000064756		lncRNA
Z	78827158	78783558	78785576	2019	ENSGALG00000055713		lncRNA
Z	78827158	78880124	78896987	16864	ENSGALG00000054061		lncRNA
Z	78827158	78887538	78900519	12982	ENSGALG00000061674		lncRNA
Z	78827158	78903873	78904911	1039	ENSGALG00000067067		lncRNA
Z	78827158	78728080	78739806	11727	ENSGALG00000059741		lncRNA
Z	78827158	78862306	78871211	8906	ENSGALG00000060434		lncRNA
Z	78827158	78732007	78732100	94	ENSGALG00000018339		miRNA
Z	78830675	78846780	78856728	9949	ENSGALG00000034505	CDKN2A
Z	78830675	78858726	78862135	3410	ENSGALG00000026137	CDKN2B
Z	78830675	78787884	78841423	53540	ENSGALG00000008174	MTAP
Z	78830675	78742020	78745429	3410	ENSGALG00000064756		lncRNA
Z	78830675	78783558	78785576	2019	ENSGALG00000055713		lncRNA
Z	78830675	78880124	78896987	16864	ENSGALG00000054061		lncRNA
Z	78830675	78887538	78900519	12982	ENSGALG00000061674		lncRNA
Z	78830675	78903873	78904911	1039	ENSGALG00000067067		lncRNA
Z	78830675	78728080	78739806	11727	ENSGALG00000059741		lncRNA
Z	78830675	78862306	78871211	8906	ENSGALG00000060434		lncRNA
Z	78830675	78732007	78732100	94	ENSGALG00000018339		miRNA
Z	78977254	78972529	78994522	21994	ENSGALG00000008188	TRIM36
Z	78977254	79004621	79039316	34696	ENSGALG00000008197		protein_coding
Z	78977254	79039989	79068289	28301	ENSGALG00000045092		protein_coding
Z	78977254	79072388	79106287	33900	ENSGALG00000062442		protein_coding
Z	78977254	78880124	78896987	16864	ENSGALG00000054061		lncRNA
Z	78977254	78887538	78900519	12982	ENSGALG00000061674		lncRNA
Z	78977254	78903873	78904911	1039	ENSGALG00000067067		lncRNA
Z	79044420	79114789	79131318	16530	ENSGALG00000066115	FEM1C
Z	79044420	78972529	78994522	21994	ENSGALG00000008188	TRIM36
Z	79044420	79078280	79078460	181	ENSGALG00000024749	U2
Z	79044420	79004621	79039316	34696	ENSGALG00000008197		protein_coding
Z	79044420	79039989	79068289	28301	ENSGALG00000045092		protein_coding
Z	79044420	79072388	79106287	33900	ENSGALG00000062442		protein_coding
Z	79044420	79110011	79111693	1683	ENSGALG00000058987		lncRNA
Z	79064323	79114789	79131318	16530	ENSGALG00000066115	FEM1C
Z	79064323	78972529	78994522	21994	ENSGALG00000008188	TRIM36
Z	79064323	79078280	79078460	181	ENSGALG00000024749	U2
Z	79064323	79004621	79039316	34696	ENSGALG00000008197		protein_coding
Z	79064323	79039989	79068289	28301	ENSGALG00000045092		protein_coding
Z	79064323	79072388	79106287	33900	ENSGALG00000062442		protein_coding
Z	79064323	79145938	79164155	18218	ENSGALG00000008229		protein_coding
Z	79064323	79110011	79111693	1683	ENSGALG00000058987		lncRNA
Z	79239183	79172113	79213873	41761	ENSGALG00000008237	GRAMD3
Z	79239183	79145938	79164155	18218	ENSGALG00000008229		protein_coding
Z	79239183	79302593	79362263	59671	ENSGALG00000062536		lncRNA
Z	79239183	79278493	79332456	53964	ENSGALG00000060089		lncRNA
Z	79672162	79598093	79656386	58294	ENSGALG00000067154		lncRNA
Z	79672162	79661550	79669704	8155	ENSGALG00000055281		lncRNA
Z	79672162	79565106	79595909	30804	ENSGALG00000066664		lncRNA
Z	79672162	79598244	79669704	71461	ENSGALG00000056923		lncRNA
Z	79672162	79678200	79683266	5067	ENSGALG00000060524		lncRNA
Z	79672162	79728965	79828394	99430	ENSGALG00000059173		lncRNA
Z	81206009	81295619	81371882	76264	ENSGALG00000005330	SNCAIP
Z	81206009	81135182	81191176	55995	ENSGALG00000005316	SRFBP1
Z	81206009	81249450	81251345	1896	ENSGALG00000064349		protein_coding
Z	81206009	81199690	81207932	8243	ENSGALG00000028063		pseudogene
Z	81206009	81191457	81194964	3508	ENSGALG00000061494		lncRNA
Z	81206009	81240089	81242861	2773	ENSGALG00000058402		lncRNA
Z	81206009	81253095	81262343	9249	ENSGALG00000056906		lncRNA
Z	81206009	81262826	81273498	10673	ENSGALG00000065739		lncRNA
Z	81206009	81268541	81269753	1213	ENSGALG00000055973		lncRNA
Z	81206009	81277196	81278364	1169	ENSGALG00000057852		lncRNA
Z	81206009	81284595	81289093	4499	ENSGALG00000064019		lncRNA
Z	81206009	81291110	81292374	1265	ENSGALG00000068313		lncRNA
Z	81206009	81195189	81216863	21675	ENSGALG00000060650		lncRNA
Z	81206009	81195397	81207511	12115	ENSGALG00000056619		lncRNA
